# Supplementary material for: Identification, Characterization and Expression Profiles of Xylogen-like Gene Family in Kiwifruit in Different Developmental Tissues and Under Various Abiotic Stresses
Source: Biology (Basel). 2026 Jan 31;15(3):264. doi: 10.3390/biology15030264 (PMC12896894; doi:10.3390/biology15030264)
Supplement: Supplementary file 1 [file biology-15-00264-s001.zip]

Archive with 15 entries (15 files):
- Fig. S1.svg
- Fig. S2 Protein structures of AcXYLPs.tif
- Fig. S3 Protein structures of conserved nsLTP domains.TIF
- Fig. S4 Melting curves for qRT-PCR amplification.tif
- Supplementary Figure Caption.pdf
- Table S1. Gene-specific primers used in quantitative real-time PCR.pdf
- Table S10. Detailed information of 3D structure prediction of conserved nsLTP domains.xlsx
- Table S2. Protein backbones of XYLPs in kiwifruit.pdf
- Table S3. Ka-Ks-selected result.xlsx
- Table S4. Gene collinearity pairs.xlsx
- Table S5. GO annotation.xlsx
- Table S6. String analysis.xlsx
- Table S7. cis-acting elements in the promoter of AcXYLPs.xlsx
- Table S8. Gene expression profiles of AcXYLPs.xlsx
- Table S9. Detailed information of 3D structure prediction of AcXYLP proteins.xlsx
