# Supplementary material for: Identification, Characterization and Expression Profiles of Xylogen-like Gene Family in Kiwifruit in Different Developmental Tissues and Under Various Abiotic Stresses
Source: Biology (Basel). 2026 Jan 31;15(3):264. doi: 10.3390/biology15030264 (PMC12896894; doi:10.3390/biology15030264)
Supplement: Supplementary file 1 [file biology-15-00264-s001.zip › Table S10. Detailed information of 3D structure prediction of conserved nsLTP domains.xlsx]

## Sheet: Table S10
Table S10. Detailed information of 3D structure prediction of conserved nsLTP domains, applied with SWISS-MODEL Workspace
Gene	Template	GMQE	Identity	Coverage
AcXYLP1	A0A4S4EWE8.1	0.85	0.8101	1
AcXYLP2	A0A022RG20.1	0.86	0.7089	1
AcXYLP3	A0A022RG20.1	0.86	0.7215	1
AcXYLP4	A0A022RG20.1	0.86	0.7089	1
AcXYLP5	A0A2R6Q0R8.1	0.75	1	1
AcXYLP6	A0A7J8YKN8.1	0.91	0.716	1
AcXYLP7	A0A5D2Y1G1.1	0.87	0.8205	1
AcXYLP8	A0A7J9E5Y4.1	0.87	0.8077	1
AcXYLP9	A0A7J0GQG0.1	0.82	0.975	1
AcXYLP10	A0A7J9E5Y4.1	0.87	0.8333	1
AcXYLP11	A0A7J9E5Y4.1	0.87	0.8077	1
AcXYLP12	B9REN2.1	0.84	0.8462	1
AcXYLP13	B9REN2.1	0.84	0.8462	1
AcXYLP14	A0A7C9DMV1.1	0.88	0.7105	0.97
AcXYLP15	A0A061EL51.1	0.84	0.7436	1
AcXYLP16	D7SLG3.1	0.87	0.7564	1
AcXYLP17	A0A1S4C3S1.1	0.85	0.859	1
AcXYLP18	A0A5B6YYY0.1	0.91	0.7317	1
AcXYLP19	A0A6I9SYT4.1	0.82	0.7237	1
AcXYLP20	A0A2R6P7Z8.1	0.8	1	1
AcXYLP21	A0A2R6QRD9.1	0.87	1	1
AcXYLP22	A0A822ZPK1.1	0.8	0.7342	1
AcXYLP23	A0A7J6W966.1	0.86	0.7436	1
AcXYLP24	A0A2Z7BAM8.1	0.8	0.7	1
AcXYLP25	A0A059APP0.1	0.92	0.7867	1
AcXYLP26	A0A7J0H0B2.1	0.79	0.9459	1
AcXYLP27	A0A2R6QNK8.1	0.77	1	1
AcXYLP28	A0A6P3ZU24.1	0.87	0.726	1
