# Supplementary material for: Identification, Characterization and Expression Profiles of Xylogen-like Gene Family in Kiwifruit in Different Developmental Tissues and Under Various Abiotic Stresses
Source: Biology (Basel). 2026 Jan 31;15(3):264. doi: 10.3390/biology15030264 (PMC12896894; doi:10.3390/biology15030264)
Supplement: Supplementary file 1 [file biology-15-00264-s001.zip › Table S3. Ka-Ks-selected result.xlsx]

## Sheet: Table S3
Table S3. Ka-Ks-selected result
ID	Seq_1	Seq_2	Ka	Ks	Ka/Ks
1	AcXYLP10	AcXYLP11	0.0524593	0.287969	0.18217
2	AcXYLP16	AcXYLP12	0.399418	2.14617	0.186107
3	AcXYLP7	AcXYLP11	0.148328	0.742125	0.199869
4	AcXYLP14	AcXYLP12	0.346303	1.68236	0.205844
5	AcXYLP7	AcXYLP10	0.170409	0.803737	0.212021
6	AcXYLP8	AcXYLP11	0.171033	0.794865	0.215173
7	AcXYLP13	AcXYLP16	0.378998	1.69268	0.223905
8	AcXYLP13	AcXYLP14	0.337147	1.36813	0.246428
9	AcXYLP10	AcXYLP8	0.192732	0.72094	0.267334
10	AcXYLP5	AcXYLP3	0.536479	1.99532	0.268869
11	AcXYLP1	AcXYLP3	0.0533357	0.166339	0.320646
12	AcXYLP13	AcXYLP12	0.089107	0.255956	0.348134
13	AcXYLP27	AcXYLP26	0.241527	0.675575	0.357513
14	AcXYLP3	AcXYLP2	0.282055	0.751756	0.375195
15	AcXYLP1	AcXYLP2	0.299856	0.757192	0.396011
16	AcXYLP21	AcXYLP18	0.307394	0.776167	0.396041
17	AcXYLP14	AcXYLP16	0.0801652	0.165173	0.485341
18	AcXYLP7	AcXYLP8	0.0962054	0.187353	0.513498
