# Supplementary material for: Identification, Characterization and Expression Profiles of Xylogen-like Gene Family in Kiwifruit in Different Developmental Tissues and Under Various Abiotic Stresses
Source: Biology (Basel). 2026 Jan 31;15(3):264. doi: 10.3390/biology15030264 (PMC12896894; doi:10.3390/biology15030264)
Supplement: Supplementary file 1 [file biology-15-00264-s001.zip › Table S4. Gene collinearity pairs.xlsx]

## Sheet: Table S4
Table S4. Gene collinearity pairs
Species	Gene 1	Gene 2
Ac vs Ac	AcXYLP1	AcXYLP2
	AcXYLP1	AcXYLP3
	AcXYLP2	AcXYLP3
	AcXYLP3	AcXYLP5
	AcXYLP7	AcXYLP8
	AcXYLP7	AcXYLP10
	AcXYLP7	AcXYLP11
	AcXYLP8	AcXYLP10
	AcXYLP8	AcXYLP11
	AcXYLP10	AcXYLP11
	AcXYLP12	AcXYLP13
	AcXYLP12	AcXYLP14
	AcXYLP12	AcXYLP16
	AcXYLP13	AcXYLP14
	AcXYLP13	AcXYLP16
	AcXYLP14	AcXYLP16
	AcXYLP14	AcXYLP17
	AcXYLP18	AcXYLP21
	AcXYLP26	AcXYLP27
Ac vs At	AcXYLP1	AtXYP1
	AcXYLP1	AtXYP4
	AcXYLP2	AtXYP1
	AcXYLP2	AtXYP2
	AcXYLP3	AtXYP1
	AcXYLP3	AtXYP3
	AcXYLP5	AtXYP5
	AcXYLP6	AtXYP13
	AcXYLP7	AtXYP8
	AcXYLP7	AtXYP12
	AcXYLP8	AtXYP8
	AcXYLP8	AtXYP12
	AcXYLP9	AtXYP10
	AcXYLP9	AtXYP13
	AcXYLP10	AtXYP8
	AcXYLP10	AtXYP12
	AcXYLP11	AtXYP8
	AcXYLP11	AtXYP12
	AcXYLP12	AtXYP9
	AcXYLP13	AtXYP9
	AcXYLP14	AtXYP6
	AcXYLP16	AtXYP6
	AcXYLP23	AtXYP11
Ac vs Pt	AcXYLP1	PtXYLP3
	AcXYLP2	PtXYLP3
	AcXYLP2	PtXYLP1
	AcXYLP3	PtXYLP3
	AcXYLP3	PtXYLP4
	AcXYLP5	PtXYLP3
	AcXYLP5	PtXYLP4
	AcXYLP6	PtXYLP29
	AcXYLP7	PtXYLP17
	AcXYLP7	PtXYLP20
	AcXYLP7	PtXYLP22
	AcXYLP7	PtXYLP21
	AcXYLP8	PtXYLP19
	AcXYLP8	PtXYLP20
	AcXYLP8	PtXYLP22
	AcXYLP8	PtXYLP18
	AcXYLP9	PtXYLP28
	AcXYLP9	PtXYLP29
	AcXYLP10	PtXYLP19
	AcXYLP10	PtXYLP20
	AcXYLP10	PtXYLP22
	AcXYLP10	PtXYLP18
	AcXYLP11	PtXYLP19
	AcXYLP11	PtXYLP20
	AcXYLP11	PtXYLP22
	AcXYLP11	PtXYLP18
	AcXYLP12	PtXYLP24
	AcXYLP13	PtXYLP24
	AcXYLP13	PtXYLP26
	AcXYLP13	PtXYLP25
	AcXYLP14	PtXYLP26
	AcXYLP14	PtXYLP25
	AcXYLP14	PtXYLP27
	AcXYLP15	PtXYLP17
	AcXYLP16	PtXYLP26
	AcXYLP16	PtXYLP25
	AcXYLP16	PtXYLP27
	AcXYLP18	PtXYLP30
	AcXYLP19	PtXYLP8
	AcXYLP21	PtXYLP31
	AcXYLP21	PtXYLP30
	AcXYLP22	PtXYLP10
	AcXYLP22	PtXYLP11
	AcXYLP22	PtXYLP12
	AcXYLP22	PtXYLP13
	AcXYLP23	PtXYLP15
	AcXYLP23	PtXYLP20
	AcXYLP23	PtXYLP21
	AcXYLP24	PtXYLP10
	AcXYLP24	PtXYLP11
	AcXYLP24	PtXYLP12
	AcXYLP24	PtXYLP13
	AcXYLP26	PtXYLP7
	AcXYLP26	PtXYLP6
	AcXYLP27	PtXYLP7
	AcXYLP27	PtXYLP6
