# Supplementary material for: Identification, Characterization and Expression Profiles of Xylogen-like Gene Family in Kiwifruit in Different Developmental Tissues and Under Various Abiotic Stresses
Source: Biology (Basel). 2026 Jan 31;15(3):264. doi: 10.3390/biology15030264 (PMC12896894; doi:10.3390/biology15030264)
Supplement: Supplementary file 1 [file biology-15-00264-s001.zip › Table S5. GO annotation.xlsx]

## Sheet: Table S5. GO annotation
Table S5. GO annotation
Class	GO_Name	GO_ID	GO_Level	P_value	EnrichmentScore	HitsGenesCountsInSelectedSet	HitsGenesCountsInBackground	AllGenesCountsInSelectedSet	AllGenesCountsInBackground	GenesOfSelectedSetInGOterm	corrected p-value(BH method)
Molecular function	macromolecule localization	GO:0033036	3	0	12.1008	27	2146	28	26930	Acc15774.1 [locus_tag=CEY00_Acc15774] [length=149],Acc26189.1 [locus_tag=CEY00_Acc26189] [length=210],Acc04253.1 [locus_tag=CEY00_Acc04253] [length=171],Acc23967.1 [locus_tag=CEY00_Acc23967] [length=196],Acc30451.1 [locus_tag=CEY00_Acc30451] [length=172],Acc27338.1 [locus_tag=CEY00_Acc27338] [length=171],Acc22786.1 [locus_tag=CEY00_Acc22786] [length=182],Acc27340.1 [locus_tag=CEY00_Acc27340] [len…	0
Molecular function	organic substance transport	GO:0071702	5	0	4.38949	27	5916	28	26930	Acc15774.1 [locus_tag=CEY00_Acc15774] [length=149],Acc26189.1 [locus_tag=CEY00_Acc26189] [length=210],Acc04253.1 [locus_tag=CEY00_Acc04253] [length=171],Acc23967.1 [locus_tag=CEY00_Acc23967] [length=196],Acc30451.1 [locus_tag=CEY00_Acc30451] [length=172],Acc27338.1 [locus_tag=CEY00_Acc27338] [length=171],Acc22786.1 [locus_tag=CEY00_Acc22786] [length=182],Acc27340.1 [locus_tag=CEY00_Acc27340] [len…	0
Molecular function	lipid transporter activity	GO:0005319	3	0	18.6152	27	1395	28	26930	Acc15774.1 [locus_tag=CEY00_Acc15774] [length=149],Acc26189.1 [locus_tag=CEY00_Acc26189] [length=210],Acc04253.1 [locus_tag=CEY00_Acc04253] [length=171],Acc23967.1 [locus_tag=CEY00_Acc23967] [length=196],Acc30451.1 [locus_tag=CEY00_Acc30451] [length=172],Acc27338.1 [locus_tag=CEY00_Acc27338] [length=171],Acc22786.1 [locus_tag=CEY00_Acc22786] [length=182],Acc27340.1 [locus_tag=CEY00_Acc27340] [len…	0
Molecular function	lipid transport	GO:0006869	6	0	18.6152	27	1395	28	26930	Acc15774.1 [locus_tag=CEY00_Acc15774] [length=149],Acc26189.1 [locus_tag=CEY00_Acc26189] [length=210],Acc04253.1 [locus_tag=CEY00_Acc04253] [length=171],Acc23967.1 [locus_tag=CEY00_Acc23967] [length=196],Acc30451.1 [locus_tag=CEY00_Acc30451] [length=172],Acc27338.1 [locus_tag=CEY00_Acc27338] [length=171],Acc22786.1 [locus_tag=CEY00_Acc22786] [length=182],Acc27340.1 [locus_tag=CEY00_Acc27340] [len…	0
Molecular function	lipid localization	GO:0010876	4	0	18.6152	27	1395	28	26930	Acc15774.1 [locus_tag=CEY00_Acc15774] [length=149],Acc26189.1 [locus_tag=CEY00_Acc26189] [length=210],Acc04253.1 [locus_tag=CEY00_Acc04253] [length=171],Acc23967.1 [locus_tag=CEY00_Acc23967] [length=196],Acc30451.1 [locus_tag=CEY00_Acc30451] [length=172],Acc27338.1 [locus_tag=CEY00_Acc27338] [length=171],Acc22786.1 [locus_tag=CEY00_Acc22786] [length=182],Acc27340.1 [locus_tag=CEY00_Acc27340] [len…	0
Molecular function	serine-type endopeptidase activity	GO:0004252	6	1.11022e-16	5.09089	26	4912	28	26930	Acc26189.1 [locus_tag=CEY00_Acc26189] [length=210],Acc04253.1 [locus_tag=CEY00_Acc04253] [length=171],Acc23967.1 [locus_tag=CEY00_Acc23967] [length=196],Acc30451.1 [locus_tag=CEY00_Acc30451] [length=172],Acc27338.1 [locus_tag=CEY00_Acc27338] [length=171],Acc22786.1 [locus_tag=CEY00_Acc22786] [length=182],Acc27340.1 [locus_tag=CEY00_Acc27340] [length=203],Acc32346.1 [locus_tag=CEY00_Acc32346] [len…	9.80697e-16
Molecular function	lipid binding	GO:0008289	3	1.11022e-16	3.49513	28	7705	28	26930	Acc15774.1 [locus_tag=CEY00_Acc15774] [length=149],Acc26189.1 [locus_tag=CEY00_Acc26189] [length=210],Acc04253.1 [locus_tag=CEY00_Acc04253] [length=171],Acc23967.1 [locus_tag=CEY00_Acc23967] [length=196],Acc30451.1 [locus_tag=CEY00_Acc30451] [length=172],Acc27338.1 [locus_tag=CEY00_Acc27338] [length=171],Acc22786.1 [locus_tag=CEY00_Acc22786] [length=182],Acc27340.1 [locus_tag=CEY00_Acc27340] [len…	9.80697e-16
Molecular function	serine-type peptidase activity	GO:0008236	5	3.33067e-16	4.52278	26	5529	28	26930	Acc26189.1 [locus_tag=CEY00_Acc26189] [length=210],Acc04253.1 [locus_tag=CEY00_Acc04253] [length=171],Acc23967.1 [locus_tag=CEY00_Acc23967] [length=196],Acc30451.1 [locus_tag=CEY00_Acc30451] [length=172],Acc27338.1 [locus_tag=CEY00_Acc27338] [length=171],Acc22786.1 [locus_tag=CEY00_Acc22786] [length=182],Acc27340.1 [locus_tag=CEY00_Acc27340] [length=203],Acc32346.1 [locus_tag=CEY00_Acc32346] [len…	2.20657e-15
Molecular function	serine hydrolase activity	GO:0017171	4	5.55112e-16	4.44164	26	5630	28	26930	Acc26189.1 [locus_tag=CEY00_Acc26189] [length=210],Acc04253.1 [locus_tag=CEY00_Acc04253] [length=171],Acc23967.1 [locus_tag=CEY00_Acc23967] [length=196],Acc30451.1 [locus_tag=CEY00_Acc30451] [length=172],Acc27338.1 [locus_tag=CEY00_Acc27338] [length=171],Acc22786.1 [locus_tag=CEY00_Acc22786] [length=182],Acc27340.1 [locus_tag=CEY00_Acc27340] [length=203],Acc32346.1 [locus_tag=CEY00_Acc32346] [len…	3.26899e-15
Molecular function	peptidase activity	GO:0008233	4	1.67311e-12	2.63168	28	10233	28	26930	Acc15774.1 [locus_tag=CEY00_Acc15774] [length=149],Acc26189.1 [locus_tag=CEY00_Acc26189] [length=210],Acc04253.1 [locus_tag=CEY00_Acc04253] [length=171],Acc23967.1 [locus_tag=CEY00_Acc23967] [length=196],Acc30451.1 [locus_tag=CEY00_Acc30451] [length=172],Acc27338.1 [locus_tag=CEY00_Acc27338] [length=171],Acc22786.1 [locus_tag=CEY00_Acc22786] [length=182],Acc27340.1 [locus_tag=CEY00_Acc27340] [len…	8.86746e-12
Molecular function	endopeptidase activity	GO:0004175	5	1.86019e-11	2.93159	26	8530	28	26930	Acc26189.1 [locus_tag=CEY00_Acc26189] [length=210],Acc04253.1 [locus_tag=CEY00_Acc04253] [length=171],Acc23967.1 [locus_tag=CEY00_Acc23967] [length=196],Acc30451.1 [locus_tag=CEY00_Acc30451] [length=172],Acc27338.1 [locus_tag=CEY00_Acc27338] [length=171],Acc22786.1 [locus_tag=CEY00_Acc22786] [length=182],Acc27340.1 [locus_tag=CEY00_Acc27340] [length=203],Acc32346.1 [locus_tag=CEY00_Acc32346] [len…	8.96273e-11
Molecular function	ribulose-bisphosphate carboxylase activity	GO:0016984	6	1.20491e-09	9.38328	12	1230	28	26930	Acc04253.1 [locus_tag=CEY00_Acc04253] [length=171],Acc30451.1 [locus_tag=CEY00_Acc30451] [length=172],Acc27338.1 [locus_tag=CEY00_Acc27338] [length=171],Acc22786.1 [locus_tag=CEY00_Acc22786] [length=182],Acc19545.1 [locus_tag=CEY00_Acc19545] [length=197],Acc29409.1 [locus_tag=CEY00_Acc29409] [length=182],Acc23210.1 [locus_tag=CEY00_Acc23210] [length=195],Acc33339.1 [locus_tag=CEY00_Acc33339] [len…	5.3217e-09
Molecular function	transporter activity	GO:0005215	2	4.85023e-09	2.17017	27	11966	28	26930	Acc15774.1 [locus_tag=CEY00_Acc15774] [length=149],Acc26189.1 [locus_tag=CEY00_Acc26189] [length=210],Acc04253.1 [locus_tag=CEY00_Acc04253] [length=171],Acc23967.1 [locus_tag=CEY00_Acc23967] [length=196],Acc30451.1 [locus_tag=CEY00_Acc30451] [length=172],Acc27338.1 [locus_tag=CEY00_Acc27338] [length=171],Acc22786.1 [locus_tag=CEY00_Acc22786] [length=182],Acc27340.1 [locus_tag=CEY00_Acc27340] [len…	1.9774e-08
Molecular function	transport	GO:0006810	4	1.70825e-08	2.06852	27	12554	28	26930	Acc15774.1 [locus_tag=CEY00_Acc15774] [length=149],Acc26189.1 [locus_tag=CEY00_Acc26189] [length=210],Acc04253.1 [locus_tag=CEY00_Acc04253] [length=171],Acc23967.1 [locus_tag=CEY00_Acc23967] [length=196],Acc30451.1 [locus_tag=CEY00_Acc30451] [length=172],Acc27338.1 [locus_tag=CEY00_Acc27338] [length=171],Acc22786.1 [locus_tag=CEY00_Acc22786] [length=182],Acc27340.1 [locus_tag=CEY00_Acc27340] [len…	6.46696e-08
Molecular function	establishment of localization	GO:0051234	3	1.78475e-08	2.06507	27	12575	28	26930	Acc15774.1 [locus_tag=CEY00_Acc15774] [length=149],Acc26189.1 [locus_tag=CEY00_Acc26189] [length=210],Acc04253.1 [locus_tag=CEY00_Acc04253] [length=171],Acc23967.1 [locus_tag=CEY00_Acc23967] [length=196],Acc30451.1 [locus_tag=CEY00_Acc30451] [length=172],Acc27338.1 [locus_tag=CEY00_Acc27338] [length=171],Acc22786.1 [locus_tag=CEY00_Acc22786] [length=182],Acc27340.1 [locus_tag=CEY00_Acc27340] [len…	6.30611e-08
Molecular function	localization	GO:0051179	2	1.78475e-08	2.06507	27	12575	28	26930	Acc15774.1 [locus_tag=CEY00_Acc15774] [length=149],Acc26189.1 [locus_tag=CEY00_Acc26189] [length=210],Acc04253.1 [locus_tag=CEY00_Acc04253] [length=171],Acc23967.1 [locus_tag=CEY00_Acc23967] [length=196],Acc30451.1 [locus_tag=CEY00_Acc30451] [length=172],Acc27338.1 [locus_tag=CEY00_Acc27338] [length=171],Acc22786.1 [locus_tag=CEY00_Acc22786] [length=182],Acc27340.1 [locus_tag=CEY00_Acc27340] [len…	6.30611e-08
Molecular function	serine-type endopeptidase inhibitor activity	GO:0004867	7	7.65457e-08	5.10618	14	2637	28	26930	Acc30451.1 [locus_tag=CEY00_Acc30451] [length=172],Acc27338.1 [locus_tag=CEY00_Acc27338] [length=171],Acc33693.1 [locus_tag=CEY00_Acc33693] [length=153],Acc08263.1 [locus_tag=CEY00_Acc08263] [length=194],Acc19545.1 [locus_tag=CEY00_Acc19545] [length=197],Acc29409.1 [locus_tag=CEY00_Acc29409] [length=182],Acc23210.1 [locus_tag=CEY00_Acc23210] [length=195],Acc21201.1 [locus_tag=CEY00_Acc21201] [len…	2.38642e-07
Molecular function	catalytic activity, acting on a protein	GO:0140096	3	1.2253e-07	1.76474	28	15260	28	26930	Acc15774.1 [locus_tag=CEY00_Acc15774] [length=149],Acc26189.1 [locus_tag=CEY00_Acc26189] [length=210],Acc04253.1 [locus_tag=CEY00_Acc04253] [length=171],Acc23967.1 [locus_tag=CEY00_Acc23967] [length=196],Acc30451.1 [locus_tag=CEY00_Acc30451] [length=172],Acc27338.1 [locus_tag=CEY00_Acc27338] [length=171],Acc22786.1 [locus_tag=CEY00_Acc22786] [length=182],Acc27340.1 [locus_tag=CEY00_Acc27340] [len…	3.60783e-07
Molecular function	endopeptidase inhibitor activity	GO:0004866	6	3.40133e-06	3.75698	14	3584	28	26930	Acc30451.1 [locus_tag=CEY00_Acc30451] [length=172],Acc27338.1 [locus_tag=CEY00_Acc27338] [length=171],Acc33693.1 [locus_tag=CEY00_Acc33693] [length=153],Acc08263.1 [locus_tag=CEY00_Acc08263] [length=194],Acc19545.1 [locus_tag=CEY00_Acc19545] [length=197],Acc29409.1 [locus_tag=CEY00_Acc29409] [length=182],Acc23210.1 [locus_tag=CEY00_Acc23210] [length=195],Acc21201.1 [locus_tag=CEY00_Acc21201] [len…	9.48793e-06
Molecular function	peptidase inhibitor activity	GO:0030414	5	3.91383e-06	3.71346	14	3626	28	26930	Acc30451.1 [locus_tag=CEY00_Acc30451] [length=172],Acc27338.1 [locus_tag=CEY00_Acc27338] [length=171],Acc33693.1 [locus_tag=CEY00_Acc33693] [length=153],Acc08263.1 [locus_tag=CEY00_Acc08263] [length=194],Acc19545.1 [locus_tag=CEY00_Acc19545] [length=197],Acc29409.1 [locus_tag=CEY00_Acc29409] [length=182],Acc23210.1 [locus_tag=CEY00_Acc23210] [length=195],Acc21201.1 [locus_tag=CEY00_Acc21201] [len…	1.03717e-05
Molecular function	hydrolase activity	GO:0016787	3	4.64752e-06	1.55002	28	17374	28	26930	Acc15774.1 [locus_tag=CEY00_Acc15774] [length=149],Acc26189.1 [locus_tag=CEY00_Acc26189] [length=210],Acc04253.1 [locus_tag=CEY00_Acc04253] [length=171],Acc23967.1 [locus_tag=CEY00_Acc23967] [length=196],Acc30451.1 [locus_tag=CEY00_Acc30451] [length=172],Acc27338.1 [locus_tag=CEY00_Acc27338] [length=171],Acc22786.1 [locus_tag=CEY00_Acc22786] [length=182],Acc27340.1 [locus_tag=CEY00_Acc27340] [len…	1.17295e-05
Molecular function	endopeptidase regulator activity	GO:0061135	5	6.00934e-06	3.58302	14	3758	28	26930	Acc30451.1 [locus_tag=CEY00_Acc30451] [length=172],Acc27338.1 [locus_tag=CEY00_Acc27338] [length=171],Acc33693.1 [locus_tag=CEY00_Acc33693] [length=153],Acc08263.1 [locus_tag=CEY00_Acc08263] [length=194],Acc19545.1 [locus_tag=CEY00_Acc19545] [length=197],Acc29409.1 [locus_tag=CEY00_Acc29409] [length=182],Acc23210.1 [locus_tag=CEY00_Acc23210] [length=195],Acc21201.1 [locus_tag=CEY00_Acc21201] [len…	1.4477e-05
Molecular function	carboxy-lyase activity	GO:0016831	5	1.11556e-05	4.06245	12	2841	28	26930	Acc04253.1 [locus_tag=CEY00_Acc04253] [length=171],Acc30451.1 [locus_tag=CEY00_Acc30451] [length=172],Acc27338.1 [locus_tag=CEY00_Acc27338] [length=171],Acc22786.1 [locus_tag=CEY00_Acc22786] [length=182],Acc19545.1 [locus_tag=CEY00_Acc19545] [length=197],Acc29409.1 [locus_tag=CEY00_Acc29409] [length=182],Acc23210.1 [locus_tag=CEY00_Acc23210] [length=195],Acc33339.1 [locus_tag=CEY00_Acc33339] [len…	2.57063e-05
Molecular function	peptidase regulator activity	GO:0061134	4	2.72394e-05	3.15192	14	4272	28	26930	Acc30451.1 [locus_tag=CEY00_Acc30451] [length=172],Acc27338.1 [locus_tag=CEY00_Acc27338] [length=171],Acc33693.1 [locus_tag=CEY00_Acc33693] [length=153],Acc08263.1 [locus_tag=CEY00_Acc08263] [length=194],Acc19545.1 [locus_tag=CEY00_Acc19545] [length=197],Acc29409.1 [locus_tag=CEY00_Acc29409] [length=182],Acc23210.1 [locus_tag=CEY00_Acc23210] [length=195],Acc21201.1 [locus_tag=CEY00_Acc21201] [len…	6.01536e-05
Molecular function	carbon-carbon lyase activity	GO:0016830	4	0.000199291	3.04604	12	3789	28	26930	Acc04253.1 [locus_tag=CEY00_Acc04253] [length=171],Acc30451.1 [locus_tag=CEY00_Acc30451] [length=172],Acc27338.1 [locus_tag=CEY00_Acc27338] [length=171],Acc22786.1 [locus_tag=CEY00_Acc22786] [length=182],Acc19545.1 [locus_tag=CEY00_Acc19545] [length=197],Acc29409.1 [locus_tag=CEY00_Acc29409] [length=182],Acc23210.1 [locus_tag=CEY00_Acc23210] [length=195],Acc33339.1 [locus_tag=CEY00_Acc33339] [len…	0.000406246
Molecular function	molecular function inhibitor activity	GO:0140678	3	0.000328353	2.15221	17	7597	28	26930	Acc15774.1 [locus_tag=CEY00_Acc15774] [length=149],Acc30451.1 [locus_tag=CEY00_Acc30451] [length=172],Acc27338.1 [locus_tag=CEY00_Acc27338] [length=171],Acc33693.1 [locus_tag=CEY00_Acc33693] [length=153],Acc08263.1 [locus_tag=CEY00_Acc08263] [length=194],Acc19545.1 [locus_tag=CEY00_Acc19545] [length=197],Acc29409.1 [locus_tag=CEY00_Acc29409] [length=182],Acc23210.1 [locus_tag=CEY00_Acc23210] [len…	0.000644545
Molecular function	enzyme inhibitor activity	GO:0004857	4	0.00270614	2.0674	14	6513	28	26930	Acc30451.1 [locus_tag=CEY00_Acc30451] [length=172],Acc27338.1 [locus_tag=CEY00_Acc27338] [length=171],Acc33693.1 [locus_tag=CEY00_Acc33693] [length=153],Acc08263.1 [locus_tag=CEY00_Acc08263] [length=194],Acc19545.1 [locus_tag=CEY00_Acc19545] [length=197],Acc29409.1 [locus_tag=CEY00_Acc29409] [length=182],Acc23210.1 [locus_tag=CEY00_Acc23210] [length=195],Acc21201.1 [locus_tag=CEY00_Acc21201] [len…	0.0049457
Molecular function	monooxygenase activity	GO:0004497	4	0.0031997	2.25375	12	5121	28	26930	Acc04253.1 [locus_tag=CEY00_Acc04253] [length=171],Acc30451.1 [locus_tag=CEY00_Acc30451] [length=172],Acc27338.1 [locus_tag=CEY00_Acc27338] [length=171],Acc22786.1 [locus_tag=CEY00_Acc22786] [length=182],Acc19545.1 [locus_tag=CEY00_Acc19545] [length=197],Acc29409.1 [locus_tag=CEY00_Acc29409] [length=182],Acc23210.1 [locus_tag=CEY00_Acc23210] [length=195],Acc33339.1 [locus_tag=CEY00_Acc33339] [len…	0.00529951
Molecular function	catalytic activity	GO:0003824	2	0.00524711	1.20611	28	22328	28	26930	Acc15774.1 [locus_tag=CEY00_Acc15774] [length=149],Acc26189.1 [locus_tag=CEY00_Acc26189] [length=210],Acc04253.1 [locus_tag=CEY00_Acc04253] [length=171],Acc23967.1 [locus_tag=CEY00_Acc23967] [length=196],Acc30451.1 [locus_tag=CEY00_Acc30451] [length=172],Acc27338.1 [locus_tag=CEY00_Acc27338] [length=171],Acc22786.1 [locus_tag=CEY00_Acc22786] [length=182],Acc27340.1 [locus_tag=CEY00_Acc27340] [len…	0.00842717
Molecular function	magnesium ion binding	GO:0000287	6	0.0365859	1.66351	12	6938	28	26930	Acc04253.1 [locus_tag=CEY00_Acc04253] [length=171],Acc30451.1 [locus_tag=CEY00_Acc30451] [length=172],Acc27338.1 [locus_tag=CEY00_Acc27338] [length=171],Acc22786.1 [locus_tag=CEY00_Acc22786] [length=182],Acc19545.1 [locus_tag=CEY00_Acc19545] [length=197],Acc29409.1 [locus_tag=CEY00_Acc29409] [length=182],Acc23210.1 [locus_tag=CEY00_Acc23210] [length=195],Acc33339.1 [locus_tag=CEY00_Acc33339] [len…	0.0554015
Cellular component	aleurone grain membrane	GO:0032578	7	0	152.105	10	66	28	28109	Acc26189.1 [locus_tag=CEY00_Acc26189] [length=210],Acc04253.1 [locus_tag=CEY00_Acc04253] [length=171],Acc23967.1 [locus_tag=CEY00_Acc23967] [length=196],Acc27338.1 [locus_tag=CEY00_Acc27338] [length=171],Acc22786.1 [locus_tag=CEY00_Acc22786] [length=182],Acc32346.1 [locus_tag=CEY00_Acc32346] [length=200],Acc33693.1 [locus_tag=CEY00_Acc33693] [length=153],Acc21201.1 [locus_tag=CEY00_Acc21201] [len…	0
Cellular component	aleurone grain	GO:0033095	8	3.69926e-13	31.1768	10	322	28	28109	Acc26189.1 [locus_tag=CEY00_Acc26189] [length=210],Acc04253.1 [locus_tag=CEY00_Acc04253] [length=171],Acc23967.1 [locus_tag=CEY00_Acc23967] [length=196],Acc27338.1 [locus_tag=CEY00_Acc27338] [length=171],Acc22786.1 [locus_tag=CEY00_Acc22786] [length=182],Acc32346.1 [locus_tag=CEY00_Acc32346] [length=200],Acc33693.1 [locus_tag=CEY00_Acc33693] [length=153],Acc21201.1 [locus_tag=CEY00_Acc21201] [len…	7.58349e-12
Cellular component	plant-type cell wall	GO:0009505	5	1.86996e-08	3.90451	18	4628	28	28109	Acc04253.1 [locus_tag=CEY00_Acc04253] [length=171],Acc30451.1 [locus_tag=CEY00_Acc30451] [length=172],Acc27338.1 [locus_tag=CEY00_Acc27338] [length=171],Acc22786.1 [locus_tag=CEY00_Acc22786] [length=182],Acc08263.1 [locus_tag=CEY00_Acc08263] [length=194],Acc19545.1 [locus_tag=CEY00_Acc19545] [length=197],Acc29409.1 [locus_tag=CEY00_Acc29409] [length=182],Acc23210.1 [locus_tag=CEY00_Acc23210] [len…	2.55561e-07
Cellular component	extracellular region	GO:0005576	3	2.08554e-07	1.7316	28	16233	28	28109	Acc15774.1 [locus_tag=CEY00_Acc15774] [length=149],Acc26189.1 [locus_tag=CEY00_Acc26189] [length=210],Acc04253.1 [locus_tag=CEY00_Acc04253] [length=171],Acc23967.1 [locus_tag=CEY00_Acc23967] [length=196],Acc30451.1 [locus_tag=CEY00_Acc30451] [length=172],Acc27338.1 [locus_tag=CEY00_Acc27338] [length=171],Acc22786.1 [locus_tag=CEY00_Acc22786] [length=182],Acc27340.1 [locus_tag=CEY00_Acc27340] [len…	2.13768e-06
Cellular component	cell wall	GO:0005618	4	2.8515e-06	2.83987	18	6363	28	28109	Acc04253.1 [locus_tag=CEY00_Acc04253] [length=171],Acc30451.1 [locus_tag=CEY00_Acc30451] [length=172],Acc27338.1 [locus_tag=CEY00_Acc27338] [length=171],Acc22786.1 [locus_tag=CEY00_Acc22786] [length=182],Acc08263.1 [locus_tag=CEY00_Acc08263] [length=194],Acc19545.1 [locus_tag=CEY00_Acc19545] [length=197],Acc29409.1 [locus_tag=CEY00_Acc29409] [length=182],Acc23210.1 [locus_tag=CEY00_Acc23210] [len…	2.33823e-05
Cellular component	plasma membrane	GO:0005886	4	1.41606e-05	1.48961	28	18870	28	28109	Acc15774.1 [locus_tag=CEY00_Acc15774] [length=149],Acc26189.1 [locus_tag=CEY00_Acc26189] [length=210],Acc04253.1 [locus_tag=CEY00_Acc04253] [length=171],Acc23967.1 [locus_tag=CEY00_Acc23967] [length=196],Acc30451.1 [locus_tag=CEY00_Acc30451] [length=172],Acc27338.1 [locus_tag=CEY00_Acc27338] [length=171],Acc22786.1 [locus_tag=CEY00_Acc22786] [length=182],Acc27340.1 [locus_tag=CEY00_Acc27340] [len…	9.67638e-05
Cellular component	cell periphery	GO:0071944	3	5.06409e-05	1.42338	28	19748	28	28109	Acc15774.1 [locus_tag=CEY00_Acc15774] [length=149],Acc26189.1 [locus_tag=CEY00_Acc26189] [length=210],Acc04253.1 [locus_tag=CEY00_Acc04253] [length=171],Acc23967.1 [locus_tag=CEY00_Acc23967] [length=196],Acc30451.1 [locus_tag=CEY00_Acc30451] [length=172],Acc27338.1 [locus_tag=CEY00_Acc27338] [length=171],Acc22786.1 [locus_tag=CEY00_Acc22786] [length=182],Acc27340.1 [locus_tag=CEY00_Acc27340] [len…	0.000296611
Cellular component	cytosol	GO:0005829	3	5.81754e-05	1.41636	28	19846	28	28109	Acc15774.1 [locus_tag=CEY00_Acc15774] [length=149],Acc26189.1 [locus_tag=CEY00_Acc26189] [length=210],Acc04253.1 [locus_tag=CEY00_Acc04253] [length=171],Acc23967.1 [locus_tag=CEY00_Acc23967] [length=196],Acc30451.1 [locus_tag=CEY00_Acc30451] [length=172],Acc27338.1 [locus_tag=CEY00_Acc27338] [length=171],Acc22786.1 [locus_tag=CEY00_Acc22786] [length=182],Acc27340.1 [locus_tag=CEY00_Acc27340] [len…	0.000298149
Cellular component	secretory vesicle	GO:0099503	8	0.000148985	2.17345	18	8314	28	28109	Acc04253.1 [locus_tag=CEY00_Acc04253] [length=171],Acc30451.1 [locus_tag=CEY00_Acc30451] [length=172],Acc27338.1 [locus_tag=CEY00_Acc27338] [length=171],Acc22786.1 [locus_tag=CEY00_Acc22786] [length=182],Acc08263.1 [locus_tag=CEY00_Acc08263] [length=194],Acc19545.1 [locus_tag=CEY00_Acc19545] [length=197],Acc29409.1 [locus_tag=CEY00_Acc29409] [length=182],Acc23210.1 [locus_tag=CEY00_Acc23210] [len…	0.000678711
Cellular component	peroxisome	GO:0005777	7	0.000197229	2.6478	14	5308	28	28109	Acc15774.1 [locus_tag=CEY00_Acc15774] [length=149],Acc26189.1 [locus_tag=CEY00_Acc26189] [length=210],Acc04253.1 [locus_tag=CEY00_Acc04253] [length=171],Acc23967.1 [locus_tag=CEY00_Acc23967] [length=196],Acc27338.1 [locus_tag=CEY00_Acc27338] [length=171],Acc22786.1 [locus_tag=CEY00_Acc22786] [length=182],Acc32346.1 [locus_tag=CEY00_Acc32346] [length=200],Acc33693.1 [locus_tag=CEY00_Acc33693] [len…	0.000808639
Cellular component	microbody	GO:0042579	6	0.000200545	2.64381	14	5316	28	28109	Acc15774.1 [locus_tag=CEY00_Acc15774] [length=149],Acc26189.1 [locus_tag=CEY00_Acc26189] [length=210],Acc04253.1 [locus_tag=CEY00_Acc04253] [length=171],Acc23967.1 [locus_tag=CEY00_Acc23967] [length=196],Acc27338.1 [locus_tag=CEY00_Acc27338] [length=171],Acc22786.1 [locus_tag=CEY00_Acc22786] [length=182],Acc32346.1 [locus_tag=CEY00_Acc32346] [length=200],Acc33693.1 [locus_tag=CEY00_Acc33693] [len…	0.000747485
Cellular component	cytoplasmic vesicle	GO:0031410	7	0.00115744	1.6161	22	13666	28	28109	Acc26189.1 [locus_tag=CEY00_Acc26189] [length=210],Acc04253.1 [locus_tag=CEY00_Acc04253] [length=171],Acc23967.1 [locus_tag=CEY00_Acc23967] [length=196],Acc30451.1 [locus_tag=CEY00_Acc30451] [length=172],Acc27338.1 [locus_tag=CEY00_Acc27338] [length=171],Acc22786.1 [locus_tag=CEY00_Acc22786] [length=182],Acc32346.1 [locus_tag=CEY00_Acc32346] [length=200],Acc33693.1 [locus_tag=CEY00_Acc33693] [len…	0.00395458
Cellular component	intracellular vesicle	GO:0097708	6	0.00116461	1.61551	22	13671	28	28109	Acc26189.1 [locus_tag=CEY00_Acc26189] [length=210],Acc04253.1 [locus_tag=CEY00_Acc04253] [length=171],Acc23967.1 [locus_tag=CEY00_Acc23967] [length=196],Acc30451.1 [locus_tag=CEY00_Acc30451] [length=172],Acc27338.1 [locus_tag=CEY00_Acc27338] [length=171],Acc22786.1 [locus_tag=CEY00_Acc22786] [length=182],Acc32346.1 [locus_tag=CEY00_Acc32346] [length=200],Acc33693.1 [locus_tag=CEY00_Acc33693] [len…	0.00367301
Cellular component	external encapsulating structure	GO:0030312	3	0.00143752	1.84219	18	9809	28	28109	Acc04253.1 [locus_tag=CEY00_Acc04253] [length=171],Acc30451.1 [locus_tag=CEY00_Acc30451] [length=172],Acc27338.1 [locus_tag=CEY00_Acc27338] [length=171],Acc22786.1 [locus_tag=CEY00_Acc22786] [length=182],Acc08263.1 [locus_tag=CEY00_Acc08263] [length=194],Acc19545.1 [locus_tag=CEY00_Acc19545] [length=197],Acc29409.1 [locus_tag=CEY00_Acc29409] [length=182],Acc23210.1 [locus_tag=CEY00_Acc23210] [len…	0.00420987
Cellular component	plastid	GO:0009536	6	0.00279505	1.53266	22	14410	28	28109	Acc26189.1 [locus_tag=CEY00_Acc26189] [length=210],Acc04253.1 [locus_tag=CEY00_Acc04253] [length=171],Acc23967.1 [locus_tag=CEY00_Acc23967] [length=196],Acc30451.1 [locus_tag=CEY00_Acc30451] [length=172],Acc27338.1 [locus_tag=CEY00_Acc27338] [length=171],Acc22786.1 [locus_tag=CEY00_Acc22786] [length=182],Acc27340.1 [locus_tag=CEY00_Acc27340] [length=203],Acc32346.1 [locus_tag=CEY00_Acc32346] [len…	0.0076398
Cellular component	membrane	GO:0016020	3	0.00442982	1.21343	28	23165	28	28109	Acc15774.1 [locus_tag=CEY00_Acc15774] [length=149],Acc26189.1 [locus_tag=CEY00_Acc26189] [length=210],Acc04253.1 [locus_tag=CEY00_Acc04253] [length=171],Acc23967.1 [locus_tag=CEY00_Acc23967] [length=196],Acc30451.1 [locus_tag=CEY00_Acc30451] [length=172],Acc27338.1 [locus_tag=CEY00_Acc27338] [length=171],Acc22786.1 [locus_tag=CEY00_Acc22786] [length=182],Acc27340.1 [locus_tag=CEY00_Acc27340] [len…	0.0113514
Cellular component	vesicle	GO:0031982	5	0.00615546	1.45924	22	15135	28	28109	Acc26189.1 [locus_tag=CEY00_Acc26189] [length=210],Acc04253.1 [locus_tag=CEY00_Acc04253] [length=171],Acc23967.1 [locus_tag=CEY00_Acc23967] [length=196],Acc30451.1 [locus_tag=CEY00_Acc30451] [length=172],Acc27338.1 [locus_tag=CEY00_Acc27338] [length=171],Acc22786.1 [locus_tag=CEY00_Acc22786] [length=182],Acc32346.1 [locus_tag=CEY00_Acc32346] [length=200],Acc33693.1 [locus_tag=CEY00_Acc33693] [len…	0.0148455
Cellular component	Golgi apparatus	GO:0005794	6	0.0126817	1.54776	18	11675	28	28109	Acc04253.1 [locus_tag=CEY00_Acc04253] [length=171],Acc30451.1 [locus_tag=CEY00_Acc30451] [length=172],Acc27338.1 [locus_tag=CEY00_Acc27338] [length=171],Acc22786.1 [locus_tag=CEY00_Acc22786] [length=182],Acc08263.1 [locus_tag=CEY00_Acc08263] [length=194],Acc19545.1 [locus_tag=CEY00_Acc19545] [length=197],Acc29409.1 [locus_tag=CEY00_Acc29409] [length=182],Acc23210.1 [locus_tag=CEY00_Acc23210] [len…	0.028886
Biological process	response to insect	GO:0009625	6	0	13.2978	22	1642	28	27790	Acc26189.1 [locus_tag=CEY00_Acc26189] [length=210],Acc04253.1 [locus_tag=CEY00_Acc04253] [length=171],Acc23967.1 [locus_tag=CEY00_Acc23967] [length=196],Acc30451.1 [locus_tag=CEY00_Acc30451] [length=172],Acc27338.1 [locus_tag=CEY00_Acc27338] [length=171],Acc22786.1 [locus_tag=CEY00_Acc22786] [length=182],Acc32346.1 [locus_tag=CEY00_Acc32346] [length=200],Acc33693.1 [locus_tag=CEY00_Acc33693] [len…	0
Biological process	activation of innate immune response	GO:0002218	9	0	6.54076	27	4097	28	27790	Acc15774.1 [locus_tag=CEY00_Acc15774] [length=149],Acc26189.1 [locus_tag=CEY00_Acc26189] [length=210],Acc04253.1 [locus_tag=CEY00_Acc04253] [length=171],Acc23967.1 [locus_tag=CEY00_Acc23967] [length=196],Acc30451.1 [locus_tag=CEY00_Acc30451] [length=172],Acc27338.1 [locus_tag=CEY00_Acc27338] [length=171],Acc22786.1 [locus_tag=CEY00_Acc22786] [length=182],Acc27340.1 [locus_tag=CEY00_Acc27340] [len…	0
Biological process	pattern recognition receptor signaling pathway	GO:0002221	11	0	8.17246	27	3279	28	27790	Acc15774.1 [locus_tag=CEY00_Acc15774] [length=149],Acc26189.1 [locus_tag=CEY00_Acc26189] [length=210],Acc04253.1 [locus_tag=CEY00_Acc04253] [length=171],Acc23967.1 [locus_tag=CEY00_Acc23967] [length=196],Acc30451.1 [locus_tag=CEY00_Acc30451] [length=172],Acc27338.1 [locus_tag=CEY00_Acc27338] [length=171],Acc22786.1 [locus_tag=CEY00_Acc22786] [length=182],Acc27340.1 [locus_tag=CEY00_Acc27340] [len…	0
Biological process	innate immune response-activating signaling pathway	GO:0002758	10	0	7.59997	27	3526	28	27790	Acc15774.1 [locus_tag=CEY00_Acc15774] [length=149],Acc26189.1 [locus_tag=CEY00_Acc26189] [length=210],Acc04253.1 [locus_tag=CEY00_Acc04253] [length=171],Acc23967.1 [locus_tag=CEY00_Acc23967] [length=196],Acc30451.1 [locus_tag=CEY00_Acc30451] [length=172],Acc27338.1 [locus_tag=CEY00_Acc27338] [length=171],Acc22786.1 [locus_tag=CEY00_Acc22786] [length=182],Acc27340.1 [locus_tag=CEY00_Acc27340] [len…	0
Biological process	immune response-regulating signaling pathway	GO:0002764	6	0	5.54469	27	4833	28	27790	Acc15774.1 [locus_tag=CEY00_Acc15774] [length=149],Acc26189.1 [locus_tag=CEY00_Acc26189] [length=210],Acc04253.1 [locus_tag=CEY00_Acc04253] [length=171],Acc23967.1 [locus_tag=CEY00_Acc23967] [length=196],Acc30451.1 [locus_tag=CEY00_Acc30451] [length=172],Acc27338.1 [locus_tag=CEY00_Acc27338] [length=171],Acc22786.1 [locus_tag=CEY00_Acc22786] [length=182],Acc27340.1 [locus_tag=CEY00_Acc27340] [len…	0
Biological process	activation of immune response	GO:0002253	7	0	4.80586	27	5576	28	27790	Acc15774.1 [locus_tag=CEY00_Acc15774] [length=149],Acc26189.1 [locus_tag=CEY00_Acc26189] [length=210],Acc04253.1 [locus_tag=CEY00_Acc04253] [length=171],Acc23967.1 [locus_tag=CEY00_Acc23967] [length=196],Acc30451.1 [locus_tag=CEY00_Acc30451] [length=172],Acc27338.1 [locus_tag=CEY00_Acc27338] [length=171],Acc22786.1 [locus_tag=CEY00_Acc22786] [length=182],Acc27340.1 [locus_tag=CEY00_Acc27340] [len…	0
Biological process	response to molecule of oomycetes origin	GO:0002240	5	1.11022e-16	73.6195	27	364	28	27790	Acc15774.1 [locus_tag=CEY00_Acc15774] [length=149],Acc26189.1 [locus_tag=CEY00_Acc26189] [length=210],Acc04253.1 [locus_tag=CEY00_Acc04253] [length=171],Acc23967.1 [locus_tag=CEY00_Acc23967] [length=196],Acc30451.1 [locus_tag=CEY00_Acc30451] [length=172],Acc27338.1 [locus_tag=CEY00_Acc27338] [length=171],Acc22786.1 [locus_tag=CEY00_Acc22786] [length=182],Acc27340.1 [locus_tag=CEY00_Acc27340] [len…	2.69626e-15
Biological process	seed germination	GO:0009845	3	2.22045e-16	6.17739	27	4338	28	27790	Acc15774.1 [locus_tag=CEY00_Acc15774] [length=149],Acc26189.1 [locus_tag=CEY00_Acc26189] [length=210],Acc04253.1 [locus_tag=CEY00_Acc04253] [length=171],Acc23967.1 [locus_tag=CEY00_Acc23967] [length=196],Acc30451.1 [locus_tag=CEY00_Acc30451] [length=172],Acc27338.1 [locus_tag=CEY00_Acc27338] [length=171],Acc22786.1 [locus_tag=CEY00_Acc22786] [length=182],Acc27340.1 [locus_tag=CEY00_Acc27340] [len…	4.71845e-15
Biological process	defense response to fungus	GO:0050832	7	2.22045e-16	4.06454	27	6593	28	27790	Acc15774.1 [locus_tag=CEY00_Acc15774] [length=149],Acc26189.1 [locus_tag=CEY00_Acc26189] [length=210],Acc04253.1 [locus_tag=CEY00_Acc04253] [length=171],Acc23967.1 [locus_tag=CEY00_Acc23967] [length=196],Acc30451.1 [locus_tag=CEY00_Acc30451] [length=172],Acc27338.1 [locus_tag=CEY00_Acc27338] [length=171],Acc22786.1 [locus_tag=CEY00_Acc22786] [length=182],Acc27340.1 [locus_tag=CEY00_Acc27340] [len…	4.71845e-15
Biological process	response to molecule of bacterial origin	GO:0002237	5	2.22045e-16	4.91517	27	5452	28	27790	Acc15774.1 [locus_tag=CEY00_Acc15774] [length=149],Acc26189.1 [locus_tag=CEY00_Acc26189] [length=210],Acc04253.1 [locus_tag=CEY00_Acc04253] [length=171],Acc23967.1 [locus_tag=CEY00_Acc23967] [length=196],Acc30451.1 [locus_tag=CEY00_Acc30451] [length=172],Acc27338.1 [locus_tag=CEY00_Acc27338] [length=171],Acc22786.1 [locus_tag=CEY00_Acc22786] [length=182],Acc27340.1 [locus_tag=CEY00_Acc27340] [len…	4.71845e-15
Biological process	lipid transport	GO:0006869	6	2.22045e-16	5.99181	28	4638	28	27790	Acc15774.1 [locus_tag=CEY00_Acc15774] [length=149],Acc26189.1 [locus_tag=CEY00_Acc26189] [length=210],Acc04253.1 [locus_tag=CEY00_Acc04253] [length=171],Acc23967.1 [locus_tag=CEY00_Acc23967] [length=196],Acc30451.1 [locus_tag=CEY00_Acc30451] [length=172],Acc27338.1 [locus_tag=CEY00_Acc27338] [length=171],Acc22786.1 [locus_tag=CEY00_Acc22786] [length=182],Acc27340.1 [locus_tag=CEY00_Acc27340] [len…	4.71845e-15
Biological process	seedling development	GO:0090351	4	2.22045e-16	5.89864	27	4543	28	27790	Acc15774.1 [locus_tag=CEY00_Acc15774] [length=149],Acc26189.1 [locus_tag=CEY00_Acc26189] [length=210],Acc04253.1 [locus_tag=CEY00_Acc04253] [length=171],Acc23967.1 [locus_tag=CEY00_Acc23967] [length=196],Acc30451.1 [locus_tag=CEY00_Acc30451] [length=172],Acc27338.1 [locus_tag=CEY00_Acc27338] [length=171],Acc22786.1 [locus_tag=CEY00_Acc22786] [length=182],Acc27340.1 [locus_tag=CEY00_Acc27340] [len…	4.71845e-15
Biological process	regulation of innate immune response	GO:0045088	7	3.33067e-16	4.17732	27	6415	28	27790	Acc15774.1 [locus_tag=CEY00_Acc15774] [length=149],Acc26189.1 [locus_tag=CEY00_Acc26189] [length=210],Acc04253.1 [locus_tag=CEY00_Acc04253] [length=171],Acc23967.1 [locus_tag=CEY00_Acc23967] [length=196],Acc30451.1 [locus_tag=CEY00_Acc30451] [length=172],Acc27338.1 [locus_tag=CEY00_Acc27338] [length=171],Acc22786.1 [locus_tag=CEY00_Acc22786] [length=182],Acc27340.1 [locus_tag=CEY00_Acc27340] [len…	4.35549e-15
Biological process	positive regulation of defense response	GO:0031349	7	3.33067e-16	4.46923	27	5996	28	27790	Acc15774.1 [locus_tag=CEY00_Acc15774] [length=149],Acc26189.1 [locus_tag=CEY00_Acc26189] [length=210],Acc04253.1 [locus_tag=CEY00_Acc04253] [length=171],Acc23967.1 [locus_tag=CEY00_Acc23967] [length=196],Acc30451.1 [locus_tag=CEY00_Acc30451] [length=172],Acc27338.1 [locus_tag=CEY00_Acc27338] [length=171],Acc22786.1 [locus_tag=CEY00_Acc22786] [length=182],Acc27340.1 [locus_tag=CEY00_Acc27340] [len…	4.35549e-15
Biological process	lipid localization	GO:0010876	4	3.33067e-16	5.23648	28	5307	28	27790	Acc15774.1 [locus_tag=CEY00_Acc15774] [length=149],Acc26189.1 [locus_tag=CEY00_Acc26189] [length=210],Acc04253.1 [locus_tag=CEY00_Acc04253] [length=171],Acc23967.1 [locus_tag=CEY00_Acc23967] [length=196],Acc30451.1 [locus_tag=CEY00_Acc30451] [length=172],Acc27338.1 [locus_tag=CEY00_Acc27338] [length=171],Acc22786.1 [locus_tag=CEY00_Acc22786] [length=182],Acc27340.1 [locus_tag=CEY00_Acc27340] [len…	4.35549e-15
Biological process	immune response-activating signaling pathway	GO:0002757	8	3.33067e-16	5.69675	27	4704	28	27790	Acc15774.1 [locus_tag=CEY00_Acc15774] [length=149],Acc26189.1 [locus_tag=CEY00_Acc26189] [length=210],Acc04253.1 [locus_tag=CEY00_Acc04253] [length=171],Acc23967.1 [locus_tag=CEY00_Acc23967] [length=196],Acc30451.1 [locus_tag=CEY00_Acc30451] [length=172],Acc27338.1 [locus_tag=CEY00_Acc27338] [length=171],Acc22786.1 [locus_tag=CEY00_Acc22786] [length=182],Acc27340.1 [locus_tag=CEY00_Acc27340] [len…	4.35549e-15
Biological process	fatty acid transport	GO:0015908	9	4.44089e-16	15.4097	27	1739	28	27790	Acc15774.1 [locus_tag=CEY00_Acc15774] [length=149],Acc26189.1 [locus_tag=CEY00_Acc26189] [length=210],Acc04253.1 [locus_tag=CEY00_Acc04253] [length=171],Acc23967.1 [locus_tag=CEY00_Acc23967] [length=196],Acc30451.1 [locus_tag=CEY00_Acc30451] [length=172],Acc27338.1 [locus_tag=CEY00_Acc27338] [length=171],Acc22786.1 [locus_tag=CEY00_Acc22786] [length=182],Acc27340.1 [locus_tag=CEY00_Acc27340] [len…	4.44089e-15
Biological process	organic anion transport	GO:0015711	6	4.44089e-16	6.22763	27	4303	28	27790	Acc15774.1 [locus_tag=CEY00_Acc15774] [length=149],Acc26189.1 [locus_tag=CEY00_Acc26189] [length=210],Acc04253.1 [locus_tag=CEY00_Acc04253] [length=171],Acc23967.1 [locus_tag=CEY00_Acc23967] [length=196],Acc30451.1 [locus_tag=CEY00_Acc30451] [length=172],Acc27338.1 [locus_tag=CEY00_Acc27338] [length=171],Acc22786.1 [locus_tag=CEY00_Acc22786] [length=182],Acc27340.1 [locus_tag=CEY00_Acc27340] [len…	4.44089e-15
Biological process	cuticle development	GO:0042335	4	4.44089e-16	19.3401	22	1129	28	27790	Acc26189.1 [locus_tag=CEY00_Acc26189] [length=210],Acc04253.1 [locus_tag=CEY00_Acc04253] [length=171],Acc23967.1 [locus_tag=CEY00_Acc23967] [length=196],Acc30451.1 [locus_tag=CEY00_Acc30451] [length=172],Acc27338.1 [locus_tag=CEY00_Acc27338] [length=171],Acc22786.1 [locus_tag=CEY00_Acc22786] [length=182],Acc32346.1 [locus_tag=CEY00_Acc32346] [length=200],Acc33693.1 [locus_tag=CEY00_Acc33693] [len…	4.44089e-15
Biological process	xylem development	GO:0010089	6	4.44089e-16	11.3122	19	1667	28	27790	Acc26189.1 [locus_tag=CEY00_Acc26189] [length=210],Acc04253.1 [locus_tag=CEY00_Acc04253] [length=171],Acc23967.1 [locus_tag=CEY00_Acc23967] [length=196],Acc30451.1 [locus_tag=CEY00_Acc30451] [length=172],Acc27338.1 [locus_tag=CEY00_Acc27338] [length=171],Acc22786.1 [locus_tag=CEY00_Acc22786] [length=182],Acc32346.1 [locus_tag=CEY00_Acc32346] [length=200],Acc33693.1 [locus_tag=CEY00_Acc33693] [len…	4.44089e-15
Biological process	response to herbivore	GO:0080027	6	4.44089e-16	27.8508	22	784	28	27790	Acc26189.1 [locus_tag=CEY00_Acc26189] [length=210],Acc04253.1 [locus_tag=CEY00_Acc04253] [length=171],Acc23967.1 [locus_tag=CEY00_Acc23967] [length=196],Acc30451.1 [locus_tag=CEY00_Acc30451] [length=172],Acc27338.1 [locus_tag=CEY00_Acc27338] [length=171],Acc22786.1 [locus_tag=CEY00_Acc22786] [length=182],Acc32346.1 [locus_tag=CEY00_Acc32346] [length=200],Acc33693.1 [locus_tag=CEY00_Acc33693] [len…	4.44089e-15
Biological process	seed coat development	GO:0010214	4	4.44089e-16	11.3645	27	2358	28	27790	Acc15774.1 [locus_tag=CEY00_Acc15774] [length=149],Acc26189.1 [locus_tag=CEY00_Acc26189] [length=210],Acc04253.1 [locus_tag=CEY00_Acc04253] [length=171],Acc23967.1 [locus_tag=CEY00_Acc23967] [length=196],Acc30451.1 [locus_tag=CEY00_Acc30451] [length=172],Acc27338.1 [locus_tag=CEY00_Acc27338] [length=171],Acc22786.1 [locus_tag=CEY00_Acc22786] [length=182],Acc27340.1 [locus_tag=CEY00_Acc27340] [len…	4.44089e-15
Biological process	positive regulation of response to biotic stimulus	GO:0002833	6	5.55112e-16	4.9369	27	5428	28	27790	Acc15774.1 [locus_tag=CEY00_Acc15774] [length=149],Acc26189.1 [locus_tag=CEY00_Acc26189] [length=210],Acc04253.1 [locus_tag=CEY00_Acc04253] [length=171],Acc23967.1 [locus_tag=CEY00_Acc23967] [length=196],Acc30451.1 [locus_tag=CEY00_Acc30451] [length=172],Acc27338.1 [locus_tag=CEY00_Acc27338] [length=171],Acc22786.1 [locus_tag=CEY00_Acc22786] [length=182],Acc27340.1 [locus_tag=CEY00_Acc27340] [len…	4.103e-15
Biological process	positive regulation of innate immune response	GO:0045089	8	5.55112e-16	5.7101	27	4693	28	27790	Acc15774.1 [locus_tag=CEY00_Acc15774] [length=149],Acc26189.1 [locus_tag=CEY00_Acc26189] [length=210],Acc04253.1 [locus_tag=CEY00_Acc04253] [length=171],Acc23967.1 [locus_tag=CEY00_Acc23967] [length=196],Acc30451.1 [locus_tag=CEY00_Acc30451] [length=172],Acc27338.1 [locus_tag=CEY00_Acc27338] [length=171],Acc22786.1 [locus_tag=CEY00_Acc22786] [length=182],Acc27340.1 [locus_tag=CEY00_Acc27340] [len…	4.103e-15
Biological process	carboxylic acid transport	GO:0046942	7	5.55112e-16	7.23865	27	3702	28	27790	Acc15774.1 [locus_tag=CEY00_Acc15774] [length=149],Acc26189.1 [locus_tag=CEY00_Acc26189] [length=210],Acc04253.1 [locus_tag=CEY00_Acc04253] [length=171],Acc23967.1 [locus_tag=CEY00_Acc23967] [length=196],Acc30451.1 [locus_tag=CEY00_Acc30451] [length=172],Acc27338.1 [locus_tag=CEY00_Acc27338] [length=171],Acc22786.1 [locus_tag=CEY00_Acc22786] [length=182],Acc27340.1 [locus_tag=CEY00_Acc27340] [len…	4.103e-15
Biological process	pathogen-associated molecular pattern receptor signaling pathway	GO:0140426	12	5.55112e-16	31.6755	27	846	28	27790	Acc15774.1 [locus_tag=CEY00_Acc15774] [length=149],Acc26189.1 [locus_tag=CEY00_Acc26189] [length=210],Acc04253.1 [locus_tag=CEY00_Acc04253] [length=171],Acc23967.1 [locus_tag=CEY00_Acc23967] [length=196],Acc30451.1 [locus_tag=CEY00_Acc30451] [length=172],Acc27338.1 [locus_tag=CEY00_Acc27338] [length=171],Acc22786.1 [locus_tag=CEY00_Acc22786] [length=182],Acc27340.1 [locus_tag=CEY00_Acc27340] [len…	4.103e-15
Biological process	response to nematode	GO:0009624	6	5.55112e-16	18.6612	27	1436	28	27790	Acc15774.1 [locus_tag=CEY00_Acc15774] [length=149],Acc26189.1 [locus_tag=CEY00_Acc26189] [length=210],Acc04253.1 [locus_tag=CEY00_Acc04253] [length=171],Acc23967.1 [locus_tag=CEY00_Acc23967] [length=196],Acc30451.1 [locus_tag=CEY00_Acc30451] [length=172],Acc27338.1 [locus_tag=CEY00_Acc27338] [length=171],Acc22786.1 [locus_tag=CEY00_Acc22786] [length=182],Acc27340.1 [locus_tag=CEY00_Acc27340] [len…	4.103e-15
Biological process	response to oomycetes	GO:0002239	6	5.55112e-16	10.4474	27	2565	28	27790	Acc15774.1 [locus_tag=CEY00_Acc15774] [length=149],Acc26189.1 [locus_tag=CEY00_Acc26189] [length=210],Acc04253.1 [locus_tag=CEY00_Acc04253] [length=171],Acc23967.1 [locus_tag=CEY00_Acc23967] [length=196],Acc30451.1 [locus_tag=CEY00_Acc30451] [length=172],Acc27338.1 [locus_tag=CEY00_Acc27338] [length=171],Acc22786.1 [locus_tag=CEY00_Acc22786] [length=182],Acc27340.1 [locus_tag=CEY00_Acc27340] [len…	4.103e-15
Biological process	organic acid transport	GO:0015849	6	6.66134e-16	7.22499	27	3709	28	27790	Acc15774.1 [locus_tag=CEY00_Acc15774] [length=149],Acc26189.1 [locus_tag=CEY00_Acc26189] [length=210],Acc04253.1 [locus_tag=CEY00_Acc04253] [length=171],Acc23967.1 [locus_tag=CEY00_Acc23967] [length=196],Acc30451.1 [locus_tag=CEY00_Acc30451] [length=172],Acc27338.1 [locus_tag=CEY00_Acc27338] [length=171],Acc22786.1 [locus_tag=CEY00_Acc22786] [length=182],Acc27340.1 [locus_tag=CEY00_Acc27340] [len…	3.90492e-15
Biological process	positive regulation of immune response	GO:0050778	6	8.88178e-16	3.9536	27	6778	28	27790	Acc15774.1 [locus_tag=CEY00_Acc15774] [length=149],Acc26189.1 [locus_tag=CEY00_Acc26189] [length=210],Acc04253.1 [locus_tag=CEY00_Acc04253] [length=171],Acc23967.1 [locus_tag=CEY00_Acc23967] [length=196],Acc30451.1 [locus_tag=CEY00_Acc30451] [length=172],Acc27338.1 [locus_tag=CEY00_Acc27338] [length=171],Acc22786.1 [locus_tag=CEY00_Acc22786] [length=182],Acc27340.1 [locus_tag=CEY00_Acc27340] [len…	5.03301e-15
Biological process	monocarboxylic acid transport	GO:0015718	8	8.88178e-16	10.2359	27	2618	28	27790	Acc15774.1 [locus_tag=CEY00_Acc15774] [length=149],Acc26189.1 [locus_tag=CEY00_Acc26189] [length=210],Acc04253.1 [locus_tag=CEY00_Acc04253] [length=171],Acc23967.1 [locus_tag=CEY00_Acc23967] [length=196],Acc30451.1 [locus_tag=CEY00_Acc30451] [length=172],Acc27338.1 [locus_tag=CEY00_Acc27338] [length=171],Acc22786.1 [locus_tag=CEY00_Acc22786] [length=182],Acc27340.1 [locus_tag=CEY00_Acc27340] [len…	5.03301e-15
Biological process	positive regulation of response to external stimulus	GO:0032103	6	2.44249e-15	3.78335	27	7083	28	27790	Acc15774.1 [locus_tag=CEY00_Acc15774] [length=149],Acc26189.1 [locus_tag=CEY00_Acc26189] [length=210],Acc04253.1 [locus_tag=CEY00_Acc04253] [length=171],Acc23967.1 [locus_tag=CEY00_Acc23967] [length=196],Acc30451.1 [locus_tag=CEY00_Acc30451] [length=172],Acc27338.1 [locus_tag=CEY00_Acc27338] [length=171],Acc22786.1 [locus_tag=CEY00_Acc22786] [length=182],Acc27340.1 [locus_tag=CEY00_Acc27340] [len…	1.29757e-14
Biological process	leaf senescence	GO:0010150	4	1.87628e-14	5.69064	22	3837	28	27790	Acc26189.1 [locus_tag=CEY00_Acc26189] [length=210],Acc04253.1 [locus_tag=CEY00_Acc04253] [length=171],Acc23967.1 [locus_tag=CEY00_Acc23967] [length=196],Acc30451.1 [locus_tag=CEY00_Acc30451] [length=172],Acc27338.1 [locus_tag=CEY00_Acc27338] [length=171],Acc22786.1 [locus_tag=CEY00_Acc22786] [length=182],Acc32346.1 [locus_tag=CEY00_Acc32346] [length=200],Acc33693.1 [locus_tag=CEY00_Acc33693] [len…	9.66567e-14
Biological process	response to fungus	GO:0009620	6	4.62963e-14	3.35724	27	7982	28	27790	Acc15774.1 [locus_tag=CEY00_Acc15774] [length=149],Acc26189.1 [locus_tag=CEY00_Acc26189] [length=210],Acc04253.1 [locus_tag=CEY00_Acc04253] [length=171],Acc23967.1 [locus_tag=CEY00_Acc23967] [length=196],Acc30451.1 [locus_tag=CEY00_Acc30451] [length=172],Acc27338.1 [locus_tag=CEY00_Acc27338] [length=171],Acc22786.1 [locus_tag=CEY00_Acc22786] [length=182],Acc27340.1 [locus_tag=CEY00_Acc27340] [len…	2.31482e-13
Biological process	seed development	GO:0048316	5	5.79536e-14	3.32888	27	8050	28	27790	Acc15774.1 [locus_tag=CEY00_Acc15774] [length=149],Acc26189.1 [locus_tag=CEY00_Acc26189] [length=210],Acc04253.1 [locus_tag=CEY00_Acc04253] [length=171],Acc23967.1 [locus_tag=CEY00_Acc23967] [length=196],Acc30451.1 [locus_tag=CEY00_Acc30451] [length=172],Acc27338.1 [locus_tag=CEY00_Acc27338] [length=171],Acc22786.1 [locus_tag=CEY00_Acc22786] [length=182],Acc27340.1 [locus_tag=CEY00_Acc27340] [len…	2.81489e-13
Biological process	plant organ senescence	GO:0090693	3	6.99441e-14	5.34647	22	4084	28	27790	Acc26189.1 [locus_tag=CEY00_Acc26189] [length=210],Acc04253.1 [locus_tag=CEY00_Acc04253] [length=171],Acc23967.1 [locus_tag=CEY00_Acc23967] [length=196],Acc30451.1 [locus_tag=CEY00_Acc30451] [length=172],Acc27338.1 [locus_tag=CEY00_Acc27338] [length=171],Acc22786.1 [locus_tag=CEY00_Acc22786] [length=182],Acc32346.1 [locus_tag=CEY00_Acc32346] [length=200],Acc33693.1 [locus_tag=CEY00_Acc33693] [len…	3.30291e-13
Biological process	positive regulation of immune system process	GO:0002684	5	8.71525e-14	3.27878	27	8173	28	27790	Acc15774.1 [locus_tag=CEY00_Acc15774] [length=149],Acc26189.1 [locus_tag=CEY00_Acc26189] [length=210],Acc04253.1 [locus_tag=CEY00_Acc04253] [length=171],Acc23967.1 [locus_tag=CEY00_Acc23967] [length=196],Acc30451.1 [locus_tag=CEY00_Acc30451] [length=172],Acc27338.1 [locus_tag=CEY00_Acc27338] [length=171],Acc22786.1 [locus_tag=CEY00_Acc22786] [length=182],Acc27340.1 [locus_tag=CEY00_Acc27340] [len…	4.0043e-13
Biological process	regulation of response to biotic stimulus	GO:0002831	5	1.3689e-13	3.22357	27	8313	28	27790	Acc15774.1 [locus_tag=CEY00_Acc15774] [length=149],Acc26189.1 [locus_tag=CEY00_Acc26189] [length=210],Acc04253.1 [locus_tag=CEY00_Acc04253] [length=171],Acc23967.1 [locus_tag=CEY00_Acc23967] [length=196],Acc30451.1 [locus_tag=CEY00_Acc30451] [length=172],Acc27338.1 [locus_tag=CEY00_Acc27338] [length=171],Acc22786.1 [locus_tag=CEY00_Acc22786] [length=182],Acc27340.1 [locus_tag=CEY00_Acc27340] [len…	6.12405e-13
Biological process	phloem or xylem histogenesis	GO:0010087	5	5.01932e-13	6.55457	19	2877	28	27790	Acc26189.1 [locus_tag=CEY00_Acc26189] [length=210],Acc04253.1 [locus_tag=CEY00_Acc04253] [length=171],Acc23967.1 [locus_tag=CEY00_Acc23967] [length=196],Acc30451.1 [locus_tag=CEY00_Acc30451] [length=172],Acc27338.1 [locus_tag=CEY00_Acc27338] [length=171],Acc22786.1 [locus_tag=CEY00_Acc22786] [length=182],Acc32346.1 [locus_tag=CEY00_Acc32346] [length=200],Acc33693.1 [locus_tag=CEY00_Acc33693] [len…	2.18791e-12
Biological process	fruit development	GO:0010154	5	7.93254e-13	3.0174	27	8881	28	27790	Acc15774.1 [locus_tag=CEY00_Acc15774] [length=149],Acc26189.1 [locus_tag=CEY00_Acc26189] [length=210],Acc04253.1 [locus_tag=CEY00_Acc04253] [length=171],Acc23967.1 [locus_tag=CEY00_Acc23967] [length=196],Acc30451.1 [locus_tag=CEY00_Acc30451] [length=172],Acc27338.1 [locus_tag=CEY00_Acc27338] [length=171],Acc22786.1 [locus_tag=CEY00_Acc22786] [length=182],Acc27340.1 [locus_tag=CEY00_Acc27340] [len…	3.37133e-12
Biological process	regulation of immune response	GO:0050776	5	2.55851e-12	2.88735	27	9281	28	27790	Acc15774.1 [locus_tag=CEY00_Acc15774] [length=149],Acc26189.1 [locus_tag=CEY00_Acc26189] [length=210],Acc04253.1 [locus_tag=CEY00_Acc04253] [length=171],Acc23967.1 [locus_tag=CEY00_Acc23967] [length=196],Acc30451.1 [locus_tag=CEY00_Acc30451] [length=172],Acc27338.1 [locus_tag=CEY00_Acc27338] [length=171],Acc22786.1 [locus_tag=CEY00_Acc22786] [length=182],Acc27340.1 [locus_tag=CEY00_Acc27340] [len…	1.06085e-11
Biological process	innate immune response	GO:0045087	7	8.21421e-12	2.7632	27	9698	28	27790	Acc15774.1 [locus_tag=CEY00_Acc15774] [length=149],Acc26189.1 [locus_tag=CEY00_Acc26189] [length=210],Acc04253.1 [locus_tag=CEY00_Acc04253] [length=171],Acc23967.1 [locus_tag=CEY00_Acc23967] [length=196],Acc30451.1 [locus_tag=CEY00_Acc30451] [length=172],Acc27338.1 [locus_tag=CEY00_Acc27338] [length=171],Acc22786.1 [locus_tag=CEY00_Acc22786] [length=182],Acc27340.1 [locus_tag=CEY00_Acc27340] [len…	3.3248e-11
Biological process	regulation of defense response	GO:0031347	6	2.29989e-11	2.65795	27	10082	28	27790	Acc15774.1 [locus_tag=CEY00_Acc15774] [length=149],Acc26189.1 [locus_tag=CEY00_Acc26189] [length=210],Acc04253.1 [locus_tag=CEY00_Acc04253] [length=171],Acc23967.1 [locus_tag=CEY00_Acc23967] [length=196],Acc30451.1 [locus_tag=CEY00_Acc30451] [length=172],Acc27338.1 [locus_tag=CEY00_Acc27338] [length=171],Acc22786.1 [locus_tag=CEY00_Acc22786] [length=182],Acc27340.1 [locus_tag=CEY00_Acc27340] [len…	9.0926e-11
Biological process	regulation of immune system process	GO:0002682	4	1.10801e-10	2.50467	27	10699	28	27790	Acc15774.1 [locus_tag=CEY00_Acc15774] [length=149],Acc26189.1 [locus_tag=CEY00_Acc26189] [length=210],Acc04253.1 [locus_tag=CEY00_Acc04253] [length=171],Acc23967.1 [locus_tag=CEY00_Acc23967] [length=196],Acc30451.1 [locus_tag=CEY00_Acc30451] [length=172],Acc27338.1 [locus_tag=CEY00_Acc27338] [length=171],Acc22786.1 [locus_tag=CEY00_Acc22786] [length=182],Acc27340.1 [locus_tag=CEY00_Acc27340] [len…	4.28094e-10
Biological process	regulation of response to external stimulus	GO:0032101	5	1.43441e-10	2.48033	27	10804	28	27790	Acc15774.1 [locus_tag=CEY00_Acc15774] [length=149],Acc26189.1 [locus_tag=CEY00_Acc26189] [length=210],Acc04253.1 [locus_tag=CEY00_Acc04253] [length=171],Acc23967.1 [locus_tag=CEY00_Acc23967] [length=196],Acc30451.1 [locus_tag=CEY00_Acc30451] [length=172],Acc27338.1 [locus_tag=CEY00_Acc27338] [length=171],Acc22786.1 [locus_tag=CEY00_Acc22786] [length=182],Acc27340.1 [locus_tag=CEY00_Acc27340] [len…	5.41888e-10
Biological process	proteolysis	GO:0006508	6	1.57133e-10	2.23806	28	12417	28	27790	Acc15774.1 [locus_tag=CEY00_Acc15774] [length=149],Acc26189.1 [locus_tag=CEY00_Acc26189] [length=210],Acc04253.1 [locus_tag=CEY00_Acc04253] [length=171],Acc23967.1 [locus_tag=CEY00_Acc23967] [length=196],Acc30451.1 [locus_tag=CEY00_Acc30451] [length=172],Acc27338.1 [locus_tag=CEY00_Acc27338] [length=171],Acc22786.1 [locus_tag=CEY00_Acc22786] [length=182],Acc27340.1 [locus_tag=CEY00_Acc27340] [len…	5.80709e-10
Biological process	response to bacterium	GO:0009617	6	5.62755e-10	2.3552	27	11378	28	27790	Acc15774.1 [locus_tag=CEY00_Acc15774] [length=149],Acc26189.1 [locus_tag=CEY00_Acc26189] [length=210],Acc04253.1 [locus_tag=CEY00_Acc04253] [length=171],Acc23967.1 [locus_tag=CEY00_Acc23967] [length=196],Acc30451.1 [locus_tag=CEY00_Acc30451] [length=172],Acc27338.1 [locus_tag=CEY00_Acc27338] [length=171],Acc22786.1 [locus_tag=CEY00_Acc22786] [length=182],Acc27340.1 [locus_tag=CEY00_Acc27340] [len…	2.0355e-09
Biological process	photorespiration	GO:0009853	5	1.04208e-09	9.50519	12	1253	28	27790	Acc04253.1 [locus_tag=CEY00_Acc04253] [length=171],Acc30451.1 [locus_tag=CEY00_Acc30451] [length=172],Acc27338.1 [locus_tag=CEY00_Acc27338] [length=171],Acc22786.1 [locus_tag=CEY00_Acc22786] [length=182],Acc19545.1 [locus_tag=CEY00_Acc19545] [length=197],Acc29409.1 [locus_tag=CEY00_Acc29409] [length=182],Acc23210.1 [locus_tag=CEY00_Acc23210] [length=195],Acc33339.1 [locus_tag=CEY00_Acc33339] [len…	3.69069e-09
Biological process	leaf development	GO:0048366	6	2.09636e-09	3.24829	22	6722	28	27790	Acc26189.1 [locus_tag=CEY00_Acc26189] [length=210],Acc04253.1 [locus_tag=CEY00_Acc04253] [length=171],Acc23967.1 [locus_tag=CEY00_Acc23967] [length=196],Acc30451.1 [locus_tag=CEY00_Acc30451] [length=172],Acc27338.1 [locus_tag=CEY00_Acc27338] [length=171],Acc22786.1 [locus_tag=CEY00_Acc22786] [length=182],Acc32346.1 [locus_tag=CEY00_Acc32346] [length=200],Acc33693.1 [locus_tag=CEY00_Acc33693] [len…	7.27307e-09
Biological process	reductive pentose-phosphate cycle	GO:0019253	7	3.26498e-09	8.59307	12	1386	28	27790	Acc04253.1 [locus_tag=CEY00_Acc04253] [length=171],Acc30451.1 [locus_tag=CEY00_Acc30451] [length=172],Acc27338.1 [locus_tag=CEY00_Acc27338] [length=171],Acc22786.1 [locus_tag=CEY00_Acc22786] [length=182],Acc19545.1 [locus_tag=CEY00_Acc19545] [length=197],Acc29409.1 [locus_tag=CEY00_Acc29409] [length=182],Acc23210.1 [locus_tag=CEY00_Acc23210] [length=195],Acc33339.1 [locus_tag=CEY00_Acc33339] [len…	1.11009e-08
Biological process	positive regulation of response to stimulus	GO:0048584	5	4.01984e-09	2.18577	27	12260	28	27790	Acc15774.1 [locus_tag=CEY00_Acc15774] [length=149],Acc26189.1 [locus_tag=CEY00_Acc26189] [length=210],Acc04253.1 [locus_tag=CEY00_Acc04253] [length=171],Acc23967.1 [locus_tag=CEY00_Acc23967] [length=196],Acc30451.1 [locus_tag=CEY00_Acc30451] [length=172],Acc27338.1 [locus_tag=CEY00_Acc27338] [length=171],Acc22786.1 [locus_tag=CEY00_Acc22786] [length=182],Acc27340.1 [locus_tag=CEY00_Acc27340] [len…	1.33995e-08
Biological process	photosynthesis, dark reaction	GO:0019685	6	5.30289e-09	8.23082	12	1447	28	27790	Acc04253.1 [locus_tag=CEY00_Acc04253] [length=171],Acc30451.1 [locus_tag=CEY00_Acc30451] [length=172],Acc27338.1 [locus_tag=CEY00_Acc27338] [length=171],Acc22786.1 [locus_tag=CEY00_Acc22786] [length=182],Acc19545.1 [locus_tag=CEY00_Acc19545] [length=197],Acc29409.1 [locus_tag=CEY00_Acc29409] [length=182],Acc23210.1 [locus_tag=CEY00_Acc23210] [length=195],Acc33339.1 [locus_tag=CEY00_Acc33339] [len…	1.73364e-08
Biological process	immune response	GO:0006955	3	7.08014e-09	2.13918	27	12527	28	27790	Acc15774.1 [locus_tag=CEY00_Acc15774] [length=149],Acc26189.1 [locus_tag=CEY00_Acc26189] [length=210],Acc04253.1 [locus_tag=CEY00_Acc04253] [length=171],Acc23967.1 [locus_tag=CEY00_Acc23967] [length=196],Acc30451.1 [locus_tag=CEY00_Acc30451] [length=172],Acc27338.1 [locus_tag=CEY00_Acc27338] [length=171],Acc22786.1 [locus_tag=CEY00_Acc22786] [length=182],Acc27340.1 [locus_tag=CEY00_Acc27340] [len…	2.27099e-08
Biological process	regulation of response to stress	GO:0080134	5	7.94323e-09	2.12983	27	12582	28	27790	Acc15774.1 [locus_tag=CEY00_Acc15774] [length=149],Acc26189.1 [locus_tag=CEY00_Acc26189] [length=210],Acc04253.1 [locus_tag=CEY00_Acc04253] [length=171],Acc23967.1 [locus_tag=CEY00_Acc23967] [length=196],Acc30451.1 [locus_tag=CEY00_Acc30451] [length=172],Acc27338.1 [locus_tag=CEY00_Acc27338] [length=171],Acc22786.1 [locus_tag=CEY00_Acc22786] [length=182],Acc27340.1 [locus_tag=CEY00_Acc27340] [len…	2.50065e-08
Biological process	macromolecule localization	GO:0033036	3	1.13394e-08	1.92119	28	14465	28	27790	Acc15774.1 [locus_tag=CEY00_Acc15774] [length=149],Acc26189.1 [locus_tag=CEY00_Acc26189] [length=210],Acc04253.1 [locus_tag=CEY00_Acc04253] [length=171],Acc23967.1 [locus_tag=CEY00_Acc23967] [length=196],Acc30451.1 [locus_tag=CEY00_Acc30451] [length=172],Acc27338.1 [locus_tag=CEY00_Acc27338] [length=171],Acc22786.1 [locus_tag=CEY00_Acc22786] [length=182],Acc27340.1 [locus_tag=CEY00_Acc27340] [len…	3.5049e-08
Biological process	organic substance transport	GO:0071702	5	1.1651e-08	1.91933	28	14479	28	27790	Acc15774.1 [locus_tag=CEY00_Acc15774] [length=149],Acc26189.1 [locus_tag=CEY00_Acc26189] [length=210],Acc04253.1 [locus_tag=CEY00_Acc04253] [length=171],Acc23967.1 [locus_tag=CEY00_Acc23967] [length=196],Acc30451.1 [locus_tag=CEY00_Acc30451] [length=172],Acc27338.1 [locus_tag=CEY00_Acc27338] [length=171],Acc22786.1 [locus_tag=CEY00_Acc22786] [length=182],Acc27340.1 [locus_tag=CEY00_Acc27340] [len…	3.53692e-08
Biological process	carbon fixation	GO:0015977	4	2.25534e-08	7.23133	12	1647	28	27790	Acc04253.1 [locus_tag=CEY00_Acc04253] [length=171],Acc30451.1 [locus_tag=CEY00_Acc30451] [length=172],Acc27338.1 [locus_tag=CEY00_Acc27338] [length=171],Acc22786.1 [locus_tag=CEY00_Acc22786] [length=182],Acc19545.1 [locus_tag=CEY00_Acc19545] [length=197],Acc29409.1 [locus_tag=CEY00_Acc29409] [length=182],Acc23210.1 [locus_tag=CEY00_Acc23210] [length=195],Acc33339.1 [locus_tag=CEY00_Acc33339] [len…	6.72645e-08
Biological process	reproductive structure development	GO:0048608	4	4.22036e-08	1.99832	27	13410	28	27790	Acc15774.1 [locus_tag=CEY00_Acc15774] [length=149],Acc26189.1 [locus_tag=CEY00_Acc26189] [length=210],Acc04253.1 [locus_tag=CEY00_Acc04253] [length=171],Acc23967.1 [locus_tag=CEY00_Acc23967] [length=196],Acc30451.1 [locus_tag=CEY00_Acc30451] [length=172],Acc27338.1 [locus_tag=CEY00_Acc27338] [length=171],Acc22786.1 [locus_tag=CEY00_Acc22786] [length=182],Acc27340.1 [locus_tag=CEY00_Acc27340] [len…	1.237e-07
Biological process	reproductive system development	GO:0061458	5	4.2286e-08	1.99817	27	13411	28	27790	Acc15774.1 [locus_tag=CEY00_Acc15774] [length=149],Acc26189.1 [locus_tag=CEY00_Acc26189] [length=210],Acc04253.1 [locus_tag=CEY00_Acc04253] [length=171],Acc23967.1 [locus_tag=CEY00_Acc23967] [length=196],Acc30451.1 [locus_tag=CEY00_Acc30451] [length=172],Acc27338.1 [locus_tag=CEY00_Acc27338] [length=171],Acc22786.1 [locus_tag=CEY00_Acc22786] [length=182],Acc27340.1 [locus_tag=CEY00_Acc27340] [len…	1.21841e-07
Biological process	phyllome development	GO:0048827	5	6.46154e-08	2.7369	22	7978	28	27790	Acc26189.1 [locus_tag=CEY00_Acc26189] [length=210],Acc04253.1 [locus_tag=CEY00_Acc04253] [length=171],Acc23967.1 [locus_tag=CEY00_Acc23967] [length=196],Acc30451.1 [locus_tag=CEY00_Acc30451] [length=172],Acc27338.1 [locus_tag=CEY00_Acc27338] [length=171],Acc22786.1 [locus_tag=CEY00_Acc22786] [length=182],Acc32346.1 [locus_tag=CEY00_Acc32346] [length=200],Acc33693.1 [locus_tag=CEY00_Acc33693] [len…	1.83077e-07
Biological process	immune system process	GO:0002376	2	8.77604e-08	1.94312	27	13791	28	27790	Acc15774.1 [locus_tag=CEY00_Acc15774] [length=149],Acc26189.1 [locus_tag=CEY00_Acc26189] [length=210],Acc04253.1 [locus_tag=CEY00_Acc04253] [length=171],Acc23967.1 [locus_tag=CEY00_Acc23967] [length=196],Acc30451.1 [locus_tag=CEY00_Acc30451] [length=172],Acc27338.1 [locus_tag=CEY00_Acc27338] [length=171],Acc22786.1 [locus_tag=CEY00_Acc22786] [length=182],Acc27340.1 [locus_tag=CEY00_Acc27340] [len…	2.44578e-07
Biological process	defense response to other organism	GO:0098542	6	1.14659e-07	1.92331	27	13933	28	27790	Acc15774.1 [locus_tag=CEY00_Acc15774] [length=149],Acc26189.1 [locus_tag=CEY00_Acc26189] [length=210],Acc04253.1 [locus_tag=CEY00_Acc04253] [length=171],Acc23967.1 [locus_tag=CEY00_Acc23967] [length=196],Acc30451.1 [locus_tag=CEY00_Acc30451] [length=172],Acc27338.1 [locus_tag=CEY00_Acc27338] [length=171],Acc22786.1 [locus_tag=CEY00_Acc22786] [length=182],Acc27340.1 [locus_tag=CEY00_Acc27340] [len…	3.14387e-07
Biological process	cellular metabolic compound salvage	GO:0043094	4	2.15726e-07	5.89021	12	2022	28	27790	Acc04253.1 [locus_tag=CEY00_Acc04253] [length=171],Acc30451.1 [locus_tag=CEY00_Acc30451] [length=172],Acc27338.1 [locus_tag=CEY00_Acc27338] [length=171],Acc22786.1 [locus_tag=CEY00_Acc22786] [length=182],Acc19545.1 [locus_tag=CEY00_Acc19545] [length=197],Acc29409.1 [locus_tag=CEY00_Acc29409] [length=182],Acc23210.1 [locus_tag=CEY00_Acc23210] [length=195],Acc33339.1 [locus_tag=CEY00_Acc33339] [len…	5.82119e-07
Biological process	post-embryonic development	GO:0009791	3	2.44598e-07	1.8682	27	14344	28	27790	Acc15774.1 [locus_tag=CEY00_Acc15774] [length=149],Acc26189.1 [locus_tag=CEY00_Acc26189] [length=210],Acc04253.1 [locus_tag=CEY00_Acc04253] [length=171],Acc23967.1 [locus_tag=CEY00_Acc23967] [length=196],Acc30451.1 [locus_tag=CEY00_Acc30451] [length=172],Acc27338.1 [locus_tag=CEY00_Acc27338] [length=171],Acc22786.1 [locus_tag=CEY00_Acc22786] [length=182],Acc27340.1 [locus_tag=CEY00_Acc27340] [len…	6.49715e-07
Biological process	biological process involved in interspecies interaction between organisms	GO:0044419	2	2.3589e-06	1.588	28	17500	28	27790	Acc15774.1 [locus_tag=CEY00_Acc15774] [length=149],Acc26189.1 [locus_tag=CEY00_Acc26189] [length=210],Acc04253.1 [locus_tag=CEY00_Acc04253] [length=171],Acc23967.1 [locus_tag=CEY00_Acc23967] [length=196],Acc30451.1 [locus_tag=CEY00_Acc30451] [length=172],Acc27338.1 [locus_tag=CEY00_Acc27338] [length=171],Acc22786.1 [locus_tag=CEY00_Acc22786] [length=182],Acc27340.1 [locus_tag=CEY00_Acc27340] [len…	6.16943e-06
Biological process	defense response	GO:0006952	4	3.37823e-06	1.68824	27	15873	28	27790	Acc15774.1 [locus_tag=CEY00_Acc15774] [length=149],Acc26189.1 [locus_tag=CEY00_Acc26189] [length=210],Acc04253.1 [locus_tag=CEY00_Acc04253] [length=171],Acc23967.1 [locus_tag=CEY00_Acc23967] [length=196],Acc30451.1 [locus_tag=CEY00_Acc30451] [length=172],Acc27338.1 [locus_tag=CEY00_Acc27338] [length=171],Acc22786.1 [locus_tag=CEY00_Acc22786] [length=182],Acc27340.1 [locus_tag=CEY00_Acc27340] [len…	8.7015e-06
Biological process	shoot system development	GO:0048367	5	3.95063e-06	2.21383	22	9863	28	27790	Acc26189.1 [locus_tag=CEY00_Acc26189] [length=210],Acc04253.1 [locus_tag=CEY00_Acc04253] [length=171],Acc23967.1 [locus_tag=CEY00_Acc23967] [length=196],Acc30451.1 [locus_tag=CEY00_Acc30451] [length=172],Acc27338.1 [locus_tag=CEY00_Acc27338] [length=171],Acc22786.1 [locus_tag=CEY00_Acc22786] [length=182],Acc32346.1 [locus_tag=CEY00_Acc32346] [length=200],Acc33693.1 [locus_tag=CEY00_Acc33693] [len…	1.0024e-05
Biological process	megagametogenesis	GO:0009561	3	4.15282e-06	8.0202	8	990	28	27790	Acc04253.1 [locus_tag=CEY00_Acc04253] [length=171],Acc27338.1 [locus_tag=CEY00_Acc27338] [length=171],Acc22786.1 [locus_tag=CEY00_Acc22786] [length=182],Acc27340.1 [locus_tag=CEY00_Acc27340] [length=203],Acc19545.1 [locus_tag=CEY00_Acc19545] [length=197],Acc19546.1 [locus_tag=CEY00_Acc19546] [length=208],Acc33339.1 [locus_tag=CEY00_Acc33339] [length=193],Acc27339.1 [locus_tag=CEY00_Acc27339] [len…	1.03821e-05
Biological process	developmental process involved in reproduction	GO:0003006	3	5.67706e-06	1.65458	27	16196	28	27790	Acc15774.1 [locus_tag=CEY00_Acc15774] [length=149],Acc26189.1 [locus_tag=CEY00_Acc26189] [length=210],Acc04253.1 [locus_tag=CEY00_Acc04253] [length=171],Acc23967.1 [locus_tag=CEY00_Acc23967] [length=196],Acc30451.1 [locus_tag=CEY00_Acc30451] [length=172],Acc27338.1 [locus_tag=CEY00_Acc27338] [length=171],Acc22786.1 [locus_tag=CEY00_Acc22786] [length=182],Acc27340.1 [locus_tag=CEY00_Acc27340] [len…	1.3987e-05
Biological process	response to other organism	GO:0051707	5	5.94454e-06	1.65162	27	16225	28	27790	Acc15774.1 [locus_tag=CEY00_Acc15774] [length=149],Acc26189.1 [locus_tag=CEY00_Acc26189] [length=210],Acc04253.1 [locus_tag=CEY00_Acc04253] [length=171],Acc23967.1 [locus_tag=CEY00_Acc23967] [length=196],Acc30451.1 [locus_tag=CEY00_Acc30451] [length=172],Acc27338.1 [locus_tag=CEY00_Acc27338] [length=171],Acc22786.1 [locus_tag=CEY00_Acc22786] [length=182],Acc27340.1 [locus_tag=CEY00_Acc27340] [len…	1.44367e-05
Biological process	response to external biotic stimulus	GO:0043207	4	6.17499e-06	1.64918	27	16249	28	27790	Acc15774.1 [locus_tag=CEY00_Acc15774] [length=149],Acc26189.1 [locus_tag=CEY00_Acc26189] [length=210],Acc04253.1 [locus_tag=CEY00_Acc04253] [length=171],Acc23967.1 [locus_tag=CEY00_Acc23967] [length=196],Acc30451.1 [locus_tag=CEY00_Acc30451] [length=172],Acc27338.1 [locus_tag=CEY00_Acc27338] [length=171],Acc22786.1 [locus_tag=CEY00_Acc22786] [length=182],Acc27340.1 [locus_tag=CEY00_Acc27340] [len…	1.47852e-05
Biological process	response to biotic stimulus	GO:0009607	3	7.90717e-06	1.6334	27	16406	28	27790	Acc15774.1 [locus_tag=CEY00_Acc15774] [length=149],Acc26189.1 [locus_tag=CEY00_Acc26189] [length=210],Acc04253.1 [locus_tag=CEY00_Acc04253] [length=171],Acc23967.1 [locus_tag=CEY00_Acc23967] [length=196],Acc30451.1 [locus_tag=CEY00_Acc30451] [length=172],Acc27338.1 [locus_tag=CEY00_Acc27338] [length=171],Acc22786.1 [locus_tag=CEY00_Acc22786] [length=182],Acc27340.1 [locus_tag=CEY00_Acc27340] [len…	1.86697e-05
Biological process	negative regulation of peptidase activity	GO:0010466	9	1.0253e-05	3.42579	14	4056	28	27790	Acc30451.1 [locus_tag=CEY00_Acc30451] [length=172],Acc27338.1 [locus_tag=CEY00_Acc27338] [length=171],Acc33693.1 [locus_tag=CEY00_Acc33693] [length=153],Acc08263.1 [locus_tag=CEY00_Acc08263] [length=194],Acc19545.1 [locus_tag=CEY00_Acc19545] [length=197],Acc29409.1 [locus_tag=CEY00_Acc29409] [length=182],Acc23210.1 [locus_tag=CEY00_Acc23210] [length=195],Acc21201.1 [locus_tag=CEY00_Acc21201] [len…	2.38768e-05
Biological process	regulation of response to stimulus	GO:0048583	4	1.26487e-05	1.60378	27	16709	28	27790	Acc15774.1 [locus_tag=CEY00_Acc15774] [length=149],Acc26189.1 [locus_tag=CEY00_Acc26189] [length=210],Acc04253.1 [locus_tag=CEY00_Acc04253] [length=171],Acc23967.1 [locus_tag=CEY00_Acc23967] [length=196],Acc30451.1 [locus_tag=CEY00_Acc30451] [length=172],Acc27338.1 [locus_tag=CEY00_Acc27338] [length=171],Acc22786.1 [locus_tag=CEY00_Acc22786] [length=182],Acc27340.1 [locus_tag=CEY00_Acc27340] [len…	2.90578e-05
Biological process	transport	GO:0006810	4	1.42266e-05	1.48936	28	18659	28	27790	Acc15774.1 [locus_tag=CEY00_Acc15774] [length=149],Acc26189.1 [locus_tag=CEY00_Acc26189] [length=210],Acc04253.1 [locus_tag=CEY00_Acc04253] [length=171],Acc23967.1 [locus_tag=CEY00_Acc23967] [length=196],Acc30451.1 [locus_tag=CEY00_Acc30451] [length=172],Acc27338.1 [locus_tag=CEY00_Acc27338] [length=171],Acc22786.1 [locus_tag=CEY00_Acc22786] [length=182],Acc27340.1 [locus_tag=CEY00_Acc27340] [len…	3.2247e-05
Biological process	establishment of localization	GO:0051234	3	1.78048e-05	1.47748	28	18809	28	27790	Acc15774.1 [locus_tag=CEY00_Acc15774] [length=149],Acc26189.1 [locus_tag=CEY00_Acc26189] [length=210],Acc04253.1 [locus_tag=CEY00_Acc04253] [length=171],Acc23967.1 [locus_tag=CEY00_Acc23967] [length=196],Acc30451.1 [locus_tag=CEY00_Acc30451] [length=172],Acc27338.1 [locus_tag=CEY00_Acc27338] [length=171],Acc22786.1 [locus_tag=CEY00_Acc22786] [length=182],Acc27340.1 [locus_tag=CEY00_Acc27340] [len…	3.98266e-05
Biological process	plant organ development	GO:0099402	4	3.33949e-05	1.97477	22	11057	28	27790	Acc26189.1 [locus_tag=CEY00_Acc26189] [length=210],Acc04253.1 [locus_tag=CEY00_Acc04253] [length=171],Acc23967.1 [locus_tag=CEY00_Acc23967] [length=196],Acc30451.1 [locus_tag=CEY00_Acc30451] [length=172],Acc27338.1 [locus_tag=CEY00_Acc27338] [length=171],Acc22786.1 [locus_tag=CEY00_Acc22786] [length=182],Acc32346.1 [locus_tag=CEY00_Acc32346] [length=200],Acc33693.1 [locus_tag=CEY00_Acc33693] [len…	7.37289e-05
Biological process	reproductive process	GO:0022414	2	3.63884e-05	1.53885	27	17414	28	27790	Acc15774.1 [locus_tag=CEY00_Acc15774] [length=149],Acc26189.1 [locus_tag=CEY00_Acc26189] [length=210],Acc04253.1 [locus_tag=CEY00_Acc04253] [length=171],Acc23967.1 [locus_tag=CEY00_Acc23967] [length=196],Acc30451.1 [locus_tag=CEY00_Acc30451] [length=172],Acc27338.1 [locus_tag=CEY00_Acc27338] [length=171],Acc22786.1 [locus_tag=CEY00_Acc22786] [length=182],Acc27340.1 [locus_tag=CEY00_Acc27340] [len…	7.93081e-05
Biological process	localization	GO:0051179	2	4.55995e-05	1.42872	28	19451	28	27790	Acc15774.1 [locus_tag=CEY00_Acc15774] [length=149],Acc26189.1 [locus_tag=CEY00_Acc26189] [length=210],Acc04253.1 [locus_tag=CEY00_Acc04253] [length=171],Acc23967.1 [locus_tag=CEY00_Acc23967] [length=196],Acc30451.1 [locus_tag=CEY00_Acc30451] [length=172],Acc27338.1 [locus_tag=CEY00_Acc27338] [length=171],Acc22786.1 [locus_tag=CEY00_Acc22786] [length=182],Acc27340.1 [locus_tag=CEY00_Acc27340] [len…	9.81255e-05
Biological process	negative regulation of proteolysis	GO:0045861	8	5.59137e-05	2.96142	14	4692	28	27790	Acc30451.1 [locus_tag=CEY00_Acc30451] [length=172],Acc27338.1 [locus_tag=CEY00_Acc27338] [length=171],Acc33693.1 [locus_tag=CEY00_Acc33693] [length=153],Acc08263.1 [locus_tag=CEY00_Acc08263] [length=194],Acc19545.1 [locus_tag=CEY00_Acc19545] [length=197],Acc29409.1 [locus_tag=CEY00_Acc29409] [length=182],Acc23210.1 [locus_tag=CEY00_Acc23210] [length=195],Acc21201.1 [locus_tag=CEY00_Acc21201] [len…	0.000118817
Biological process	reproduction	GO:0000003	2	5.82631e-05	1.51065	27	17739	28	27790	Acc15774.1 [locus_tag=CEY00_Acc15774] [length=149],Acc26189.1 [locus_tag=CEY00_Acc26189] [length=210],Acc04253.1 [locus_tag=CEY00_Acc04253] [length=171],Acc23967.1 [locus_tag=CEY00_Acc23967] [length=196],Acc30451.1 [locus_tag=CEY00_Acc30451] [length=172],Acc27338.1 [locus_tag=CEY00_Acc27338] [length=171],Acc22786.1 [locus_tag=CEY00_Acc22786] [length=182],Acc27340.1 [locus_tag=CEY00_Acc27340] [len…	0.000122281
Biological process	protein metabolic process	GO:0019538	5	6.39314e-05	1.41159	28	19687	28	27790	Acc15774.1 [locus_tag=CEY00_Acc15774] [length=149],Acc26189.1 [locus_tag=CEY00_Acc26189] [length=210],Acc04253.1 [locus_tag=CEY00_Acc04253] [length=171],Acc23967.1 [locus_tag=CEY00_Acc23967] [length=196],Acc30451.1 [locus_tag=CEY00_Acc30451] [length=172],Acc27338.1 [locus_tag=CEY00_Acc27338] [length=171],Acc22786.1 [locus_tag=CEY00_Acc22786] [length=182],Acc27340.1 [locus_tag=CEY00_Acc27340] [len…	0.000132541
Biological process	negative regulation of hydrolase activity	GO:0051346	6	0.000116536	2.77567	14	5006	28	27790	Acc30451.1 [locus_tag=CEY00_Acc30451] [length=172],Acc27338.1 [locus_tag=CEY00_Acc27338] [length=171],Acc33693.1 [locus_tag=CEY00_Acc33693] [length=153],Acc08263.1 [locus_tag=CEY00_Acc08263] [length=194],Acc19545.1 [locus_tag=CEY00_Acc19545] [length=197],Acc29409.1 [locus_tag=CEY00_Acc29409] [length=182],Acc23210.1 [locus_tag=CEY00_Acc23210] [length=195],Acc21201.1 [locus_tag=CEY00_Acc21201] [len…	0.000238689
Biological process	peptidase activity	GO:0008233	4	0.000123514	2.76133	14	5032	28	27790	Acc15774.1 [locus_tag=CEY00_Acc15774] [length=149],Acc26189.1 [locus_tag=CEY00_Acc26189] [length=210],Acc04253.1 [locus_tag=CEY00_Acc04253] [length=171],Acc23967.1 [locus_tag=CEY00_Acc23967] [length=196],Acc30451.1 [locus_tag=CEY00_Acc30451] [length=172],Acc27338.1 [locus_tag=CEY00_Acc27338] [length=171],Acc22786.1 [locus_tag=CEY00_Acc22786] [length=182],Acc27340.1 [locus_tag=CEY00_Acc27340] [len…	0.000249968
Biological process	regulation of peptidase activity	GO:0052547	8	0.000123514	2.76133	14	5032	28	27790	Acc30451.1 [locus_tag=CEY00_Acc30451] [length=172],Acc27338.1 [locus_tag=CEY00_Acc27338] [length=171],Acc33693.1 [locus_tag=CEY00_Acc33693] [length=153],Acc08263.1 [locus_tag=CEY00_Acc08263] [length=194],Acc19545.1 [locus_tag=CEY00_Acc19545] [length=197],Acc29409.1 [locus_tag=CEY00_Acc29409] [length=182],Acc23210.1 [locus_tag=CEY00_Acc23210] [length=195],Acc21201.1 [locus_tag=CEY00_Acc21201] [len…	0.000249968
Biological process	signal transduction	GO:0007165	5	0.000138586	1.45988	27	18356	28	27790	Acc15774.1 [locus_tag=CEY00_Acc15774] [length=149],Acc26189.1 [locus_tag=CEY00_Acc26189] [length=210],Acc04253.1 [locus_tag=CEY00_Acc04253] [length=171],Acc23967.1 [locus_tag=CEY00_Acc23967] [length=196],Acc30451.1 [locus_tag=CEY00_Acc30451] [length=172],Acc27338.1 [locus_tag=CEY00_Acc27338] [length=171],Acc22786.1 [locus_tag=CEY00_Acc22786] [length=182],Acc27340.1 [locus_tag=CEY00_Acc27340] [len…	0.000273948
Biological process	signaling	GO:0023052	4	0.000241538	1.42806	27	18765	28	27790	Acc15774.1 [locus_tag=CEY00_Acc15774] [length=149],Acc26189.1 [locus_tag=CEY00_Acc26189] [length=210],Acc04253.1 [locus_tag=CEY00_Acc04253] [length=171],Acc23967.1 [locus_tag=CEY00_Acc23967] [length=196],Acc30451.1 [locus_tag=CEY00_Acc30451] [length=172],Acc27338.1 [locus_tag=CEY00_Acc27338] [length=171],Acc22786.1 [locus_tag=CEY00_Acc22786] [length=182],Acc27340.1 [locus_tag=CEY00_Acc27340] [len…	0.00047197
Biological process	response to external stimulus	GO:0009605	3	0.000308645	1.41419	27	18949	28	27790	Acc15774.1 [locus_tag=CEY00_Acc15774] [length=149],Acc26189.1 [locus_tag=CEY00_Acc26189] [length=210],Acc04253.1 [locus_tag=CEY00_Acc04253] [length=171],Acc23967.1 [locus_tag=CEY00_Acc23967] [length=196],Acc30451.1 [locus_tag=CEY00_Acc30451] [length=172],Acc27338.1 [locus_tag=CEY00_Acc27338] [length=171],Acc22786.1 [locus_tag=CEY00_Acc22786] [length=182],Acc27340.1 [locus_tag=CEY00_Acc27340] [len…	0.000596247
Biological process	positive regulation of biological process	GO:0048518	4	0.000309055	1.41412	27	18950	28	27790	Acc15774.1 [locus_tag=CEY00_Acc15774] [length=149],Acc26189.1 [locus_tag=CEY00_Acc26189] [length=210],Acc04253.1 [locus_tag=CEY00_Acc04253] [length=171],Acc23967.1 [locus_tag=CEY00_Acc23967] [length=196],Acc30451.1 [locus_tag=CEY00_Acc30451] [length=172],Acc27338.1 [locus_tag=CEY00_Acc27338] [length=171],Acc22786.1 [locus_tag=CEY00_Acc22786] [length=182],Acc27340.1 [locus_tag=CEY00_Acc27340] [len…	0.000590329
Biological process	system development	GO:0048731	4	0.000457478	1.39215	27	19249	28	27790	Acc15774.1 [locus_tag=CEY00_Acc15774] [length=149],Acc26189.1 [locus_tag=CEY00_Acc26189] [length=210],Acc04253.1 [locus_tag=CEY00_Acc04253] [length=171],Acc23967.1 [locus_tag=CEY00_Acc23967] [length=196],Acc30451.1 [locus_tag=CEY00_Acc30451] [length=172],Acc27338.1 [locus_tag=CEY00_Acc27338] [length=171],Acc22786.1 [locus_tag=CEY00_Acc22786] [length=182],Acc27340.1 [locus_tag=CEY00_Acc27340] [len…	0.000864124
Biological process	response to organic substance	GO:0010033	4	0.000461656	1.39164	27	19256	28	27790	Acc15774.1 [locus_tag=CEY00_Acc15774] [length=149],Acc26189.1 [locus_tag=CEY00_Acc26189] [length=210],Acc04253.1 [locus_tag=CEY00_Acc04253] [length=171],Acc23967.1 [locus_tag=CEY00_Acc23967] [length=196],Acc30451.1 [locus_tag=CEY00_Acc30451] [length=172],Acc27338.1 [locus_tag=CEY00_Acc27338] [length=171],Acc22786.1 [locus_tag=CEY00_Acc22786] [length=182],Acc27340.1 [locus_tag=CEY00_Acc27340] [len…	0.000862434
Biological process	cell communication	GO:0007154	3	0.000514709	1.3856	27	19340	28	27790	Acc15774.1 [locus_tag=CEY00_Acc15774] [length=149],Acc26189.1 [locus_tag=CEY00_Acc26189] [length=210],Acc04253.1 [locus_tag=CEY00_Acc04253] [length=171],Acc23967.1 [locus_tag=CEY00_Acc23967] [length=196],Acc30451.1 [locus_tag=CEY00_Acc30451] [length=172],Acc27338.1 [locus_tag=CEY00_Acc27338] [length=171],Acc22786.1 [locus_tag=CEY00_Acc22786] [length=182],Acc27340.1 [locus_tag=CEY00_Acc27340] [len…	0.000951092
Biological process	photosynthesis	GO:0015979	4	0.000549084	2.73856	12	4349	28	27790	Acc04253.1 [locus_tag=CEY00_Acc04253] [length=171],Acc30451.1 [locus_tag=CEY00_Acc30451] [length=172],Acc27338.1 [locus_tag=CEY00_Acc27338] [length=171],Acc22786.1 [locus_tag=CEY00_Acc22786] [length=182],Acc19545.1 [locus_tag=CEY00_Acc19545] [length=197],Acc29409.1 [locus_tag=CEY00_Acc29409] [length=182],Acc23210.1 [locus_tag=CEY00_Acc23210] [length=195],Acc33339.1 [locus_tag=CEY00_Acc33339] [len…	0.0010037
Biological process	organonitrogen compound metabolic process	GO:1901564	4	0.000923926	1.28325	28	21656	28	27790	Acc15774.1 [locus_tag=CEY00_Acc15774] [length=149],Acc26189.1 [locus_tag=CEY00_Acc26189] [length=210],Acc04253.1 [locus_tag=CEY00_Acc04253] [length=171],Acc23967.1 [locus_tag=CEY00_Acc23967] [length=196],Acc30451.1 [locus_tag=CEY00_Acc30451] [length=172],Acc27338.1 [locus_tag=CEY00_Acc27338] [length=171],Acc22786.1 [locus_tag=CEY00_Acc22786] [length=182],Acc27340.1 [locus_tag=CEY00_Acc27340] [len…	0.00167093
Biological process	negative regulation of catalytic activity	GO:0043086	5	0.00135219	2.21293	14	6279	28	27790	Acc30451.1 [locus_tag=CEY00_Acc30451] [length=172],Acc27338.1 [locus_tag=CEY00_Acc27338] [length=171],Acc33693.1 [locus_tag=CEY00_Acc33693] [length=153],Acc08263.1 [locus_tag=CEY00_Acc08263] [length=194],Acc19545.1 [locus_tag=CEY00_Acc19545] [length=197],Acc29409.1 [locus_tag=CEY00_Acc29409] [length=182],Acc23210.1 [locus_tag=CEY00_Acc23210] [length=195],Acc21201.1 [locus_tag=CEY00_Acc21201] [len…	0.0024197
Biological process	regulation of proteolysis	GO:0030162	7	0.00263071	2.07326	14	6702	28	27790	Acc30451.1 [locus_tag=CEY00_Acc30451] [length=172],Acc27338.1 [locus_tag=CEY00_Acc27338] [length=171],Acc33693.1 [locus_tag=CEY00_Acc33693] [length=153],Acc08263.1 [locus_tag=CEY00_Acc08263] [length=194],Acc19545.1 [locus_tag=CEY00_Acc19545] [length=197],Acc29409.1 [locus_tag=CEY00_Acc29409] [length=182],Acc23210.1 [locus_tag=CEY00_Acc23210] [length=195],Acc21201.1 [locus_tag=CEY00_Acc21201] [len…	0.00465854
Biological process	multicellular organism development	GO:0007275	4	0.00293646	1.29138	27	20751	28	27790	Acc15774.1 [locus_tag=CEY00_Acc15774] [length=149],Acc26189.1 [locus_tag=CEY00_Acc26189] [length=210],Acc04253.1 [locus_tag=CEY00_Acc04253] [length=171],Acc23967.1 [locus_tag=CEY00_Acc23967] [length=196],Acc30451.1 [locus_tag=CEY00_Acc30451] [length=172],Acc27338.1 [locus_tag=CEY00_Acc27338] [length=171],Acc22786.1 [locus_tag=CEY00_Acc22786] [length=182],Acc27340.1 [locus_tag=CEY00_Acc27340] [len…	0.00514638
Biological process	response to chemical	GO:0042221	3	0.0033686	1.28414	27	20868	28	27790	Acc15774.1 [locus_tag=CEY00_Acc15774] [length=149],Acc26189.1 [locus_tag=CEY00_Acc26189] [length=210],Acc04253.1 [locus_tag=CEY00_Acc04253] [length=171],Acc23967.1 [locus_tag=CEY00_Acc23967] [length=196],Acc30451.1 [locus_tag=CEY00_Acc30451] [length=172],Acc27338.1 [locus_tag=CEY00_Acc27338] [length=171],Acc22786.1 [locus_tag=CEY00_Acc22786] [length=182],Acc27340.1 [locus_tag=CEY00_Acc27340] [len…	0.00584349
Biological process	embryo sac development	GO:0009553	6	0.00359122	3.00758	8	2640	28	27790	Acc04253.1 [locus_tag=CEY00_Acc04253] [length=171],Acc27338.1 [locus_tag=CEY00_Acc27338] [length=171],Acc22786.1 [locus_tag=CEY00_Acc22786] [length=182],Acc27340.1 [locus_tag=CEY00_Acc27340] [length=203],Acc19545.1 [locus_tag=CEY00_Acc19545] [length=197],Acc19546.1 [locus_tag=CEY00_Acc19546] [length=208],Acc33339.1 [locus_tag=CEY00_Acc33339] [length=193],Acc27339.1 [locus_tag=CEY00_Acc27339] [len…	0.00616673
Biological process	response to stress	GO:0006950	3	0.00502999	1.26314	27	21215	28	27790	Acc15774.1 [locus_tag=CEY00_Acc15774] [length=149],Acc26189.1 [locus_tag=CEY00_Acc26189] [length=210],Acc04253.1 [locus_tag=CEY00_Acc04253] [length=171],Acc23967.1 [locus_tag=CEY00_Acc23967] [length=196],Acc30451.1 [locus_tag=CEY00_Acc30451] [length=172],Acc27338.1 [locus_tag=CEY00_Acc27338] [length=171],Acc22786.1 [locus_tag=CEY00_Acc22786] [length=182],Acc27340.1 [locus_tag=CEY00_Acc27340] [len…	0.00855098
Biological process	cellular response to stimulus	GO:0051716	3	0.00548481	1.25863	27	21291	28	27790	Acc15774.1 [locus_tag=CEY00_Acc15774] [length=149],Acc26189.1 [locus_tag=CEY00_Acc26189] [length=210],Acc04253.1 [locus_tag=CEY00_Acc04253] [length=171],Acc23967.1 [locus_tag=CEY00_Acc23967] [length=196],Acc30451.1 [locus_tag=CEY00_Acc30451] [length=172],Acc27338.1 [locus_tag=CEY00_Acc27338] [length=171],Acc22786.1 [locus_tag=CEY00_Acc22786] [length=182],Acc27340.1 [locus_tag=CEY00_Acc27340] [len…	0.00923186
Biological process	regulation of hydrolase activity	GO:0051336	5	0.00641556	1.89331	14	7339	28	27790	Acc30451.1 [locus_tag=CEY00_Acc30451] [length=172],Acc27338.1 [locus_tag=CEY00_Acc27338] [length=171],Acc33693.1 [locus_tag=CEY00_Acc33693] [length=153],Acc08263.1 [locus_tag=CEY00_Acc08263] [length=194],Acc19545.1 [locus_tag=CEY00_Acc19545] [length=197],Acc29409.1 [locus_tag=CEY00_Acc29409] [length=182],Acc23210.1 [locus_tag=CEY00_Acc23210] [length=195],Acc21201.1 [locus_tag=CEY00_Acc21201] [len…	0.0106926
Biological process	hydrolase activity	GO:0016787	3	0.00641556	1.89331	14	7339	28	27790	Acc15774.1 [locus_tag=CEY00_Acc15774] [length=149],Acc26189.1 [locus_tag=CEY00_Acc26189] [length=210],Acc04253.1 [locus_tag=CEY00_Acc04253] [length=171],Acc23967.1 [locus_tag=CEY00_Acc23967] [length=196],Acc30451.1 [locus_tag=CEY00_Acc30451] [length=172],Acc27338.1 [locus_tag=CEY00_Acc27338] [length=171],Acc22786.1 [locus_tag=CEY00_Acc22786] [length=182],Acc27340.1 [locus_tag=CEY00_Acc27340] [len…	0.0106926
Biological process	negative regulation of molecular function	GO:0044092	4	0.00925756	1.82134	14	7629	28	27790	Acc30451.1 [locus_tag=CEY00_Acc30451] [length=172],Acc27338.1 [locus_tag=CEY00_Acc27338] [length=171],Acc33693.1 [locus_tag=CEY00_Acc33693] [length=153],Acc08263.1 [locus_tag=CEY00_Acc08263] [length=194],Acc19545.1 [locus_tag=CEY00_Acc19545] [length=197],Acc29409.1 [locus_tag=CEY00_Acc29409] [length=182],Acc23210.1 [locus_tag=CEY00_Acc23210] [length=195],Acc21201.1 [locus_tag=CEY00_Acc21201] [len…	0.0151325
Biological process	multicellular organismal process	GO:0032501	2	0.0104638	1.22525	27	21871	28	27790	Acc15774.1 [locus_tag=CEY00_Acc15774] [length=149],Acc26189.1 [locus_tag=CEY00_Acc26189] [length=210],Acc04253.1 [locus_tag=CEY00_Acc04253] [length=171],Acc23967.1 [locus_tag=CEY00_Acc23967] [length=196],Acc30451.1 [locus_tag=CEY00_Acc30451] [length=172],Acc27338.1 [locus_tag=CEY00_Acc27338] [length=171],Acc22786.1 [locus_tag=CEY00_Acc22786] [length=182],Acc27340.1 [locus_tag=CEY00_Acc27340] [len…	0.0169413
Biological process	anatomical structure development	GO:0048856	3	0.0107295	1.22397	27	21894	28	27790	Acc15774.1 [locus_tag=CEY00_Acc15774] [length=149],Acc26189.1 [locus_tag=CEY00_Acc26189] [length=210],Acc04253.1 [locus_tag=CEY00_Acc04253] [length=171],Acc23967.1 [locus_tag=CEY00_Acc23967] [length=196],Acc30451.1 [locus_tag=CEY00_Acc30451] [length=172],Acc27338.1 [locus_tag=CEY00_Acc27338] [length=171],Acc22786.1 [locus_tag=CEY00_Acc22786] [length=182],Acc27340.1 [locus_tag=CEY00_Acc27340] [len…	0.0172077
Biological process	carbohydrate biosynthetic process	GO:0016051	5	0.0118647	1.77323	14	7836	28	27790	Acc15774.1 [locus_tag=CEY00_Acc15774] [length=149],Acc04253.1 [locus_tag=CEY00_Acc04253] [length=171],Acc23967.1 [locus_tag=CEY00_Acc23967] [length=196],Acc30451.1 [locus_tag=CEY00_Acc30451] [length=172],Acc27338.1 [locus_tag=CEY00_Acc27338] [length=171],Acc22786.1 [locus_tag=CEY00_Acc22786] [length=182],Acc19545.1 [locus_tag=CEY00_Acc19545] [length=197],Acc29409.1 [locus_tag=CEY00_Acc29409] [len…	0.0188505
Biological process	macromolecule metabolic process	GO:0043170	4	0.0143768	1.16349	28	23885	28	27790	Acc15774.1 [locus_tag=CEY00_Acc15774] [length=149],Acc26189.1 [locus_tag=CEY00_Acc26189] [length=210],Acc04253.1 [locus_tag=CEY00_Acc04253] [length=171],Acc23967.1 [locus_tag=CEY00_Acc23967] [length=196],Acc30451.1 [locus_tag=CEY00_Acc30451] [length=172],Acc27338.1 [locus_tag=CEY00_Acc27338] [length=171],Acc22786.1 [locus_tag=CEY00_Acc22786] [length=182],Acc27340.1 [locus_tag=CEY00_Acc27340] [len…	0.0226301
Biological process	developmental process	GO:0032502	2	0.0145905	1.20824	27	22179	28	27790	Acc15774.1 [locus_tag=CEY00_Acc15774] [length=149],Acc26189.1 [locus_tag=CEY00_Acc26189] [length=210],Acc04253.1 [locus_tag=CEY00_Acc04253] [length=171],Acc23967.1 [locus_tag=CEY00_Acc23967] [length=196],Acc30451.1 [locus_tag=CEY00_Acc30451] [length=172],Acc27338.1 [locus_tag=CEY00_Acc27338] [length=171],Acc22786.1 [locus_tag=CEY00_Acc22786] [length=182],Acc27340.1 [locus_tag=CEY00_Acc27340] [len…	0.0227558
Biological process	nitrogen compound metabolic process	GO:0006807	3	0.021912	1.14612	28	24247	28	27790	Acc15774.1 [locus_tag=CEY00_Acc15774] [length=149],Acc26189.1 [locus_tag=CEY00_Acc26189] [length=210],Acc04253.1 [locus_tag=CEY00_Acc04253] [length=171],Acc23967.1 [locus_tag=CEY00_Acc23967] [length=196],Acc30451.1 [locus_tag=CEY00_Acc30451] [length=172],Acc27338.1 [locus_tag=CEY00_Acc27338] [length=171],Acc22786.1 [locus_tag=CEY00_Acc22786] [length=182],Acc27340.1 [locus_tag=CEY00_Acc27340] [len…	0.0338639
Biological process	catalytic activity, acting on a protein	GO:0140096	3	0.0222133	1.65338	14	8404	28	27790	Acc15774.1 [locus_tag=CEY00_Acc15774] [length=149],Acc26189.1 [locus_tag=CEY00_Acc26189] [length=210],Acc04253.1 [locus_tag=CEY00_Acc04253] [length=171],Acc23967.1 [locus_tag=CEY00_Acc23967] [length=196],Acc30451.1 [locus_tag=CEY00_Acc30451] [length=172],Acc27338.1 [locus_tag=CEY00_Acc27338] [length=171],Acc22786.1 [locus_tag=CEY00_Acc22786] [length=182],Acc27340.1 [locus_tag=CEY00_Acc27340] [len…	0.0340204
Biological process	tissue development	GO:0009888	4	0.042078	1.36116	19	13854	28	27790	Acc26189.1 [locus_tag=CEY00_Acc26189] [length=210],Acc04253.1 [locus_tag=CEY00_Acc04253] [length=171],Acc23967.1 [locus_tag=CEY00_Acc23967] [length=196],Acc30451.1 [locus_tag=CEY00_Acc30451] [length=172],Acc27338.1 [locus_tag=CEY00_Acc27338] [length=171],Acc22786.1 [locus_tag=CEY00_Acc22786] [length=182],Acc32346.1 [locus_tag=CEY00_Acc32346] [length=200],Acc33693.1 [locus_tag=CEY00_Acc33693] [len…	0.0638684
Biological process	primary metabolic process	GO:0044238	3	0.0452083	1.11687	28	24882	28	27790	Acc15774.1 [locus_tag=CEY00_Acc15774] [length=149],Acc26189.1 [locus_tag=CEY00_Acc26189] [length=210],Acc04253.1 [locus_tag=CEY00_Acc04253] [length=171],Acc23967.1 [locus_tag=CEY00_Acc23967] [length=196],Acc30451.1 [locus_tag=CEY00_Acc30451] [length=172],Acc27338.1 [locus_tag=CEY00_Acc27338] [length=171],Acc22786.1 [locus_tag=CEY00_Acc22786] [length=182],Acc27340.1 [locus_tag=CEY00_Acc27340] [len…	0.0680124
Biological process	regulation of cellular process	GO:0050794	4	0.0471757	1.14878	27	23327	28	27790	Acc15774.1 [locus_tag=CEY00_Acc15774] [length=149],Acc26189.1 [locus_tag=CEY00_Acc26189] [length=210],Acc04253.1 [locus_tag=CEY00_Acc04253] [length=171],Acc23967.1 [locus_tag=CEY00_Acc23967] [length=196],Acc30451.1 [locus_tag=CEY00_Acc30451] [length=172],Acc27338.1 [locus_tag=CEY00_Acc27338] [length=171],Acc22786.1 [locus_tag=CEY00_Acc22786] [length=182],Acc27340.1 [locus_tag=CEY00_Acc27340] [len…	0.0703497
