# Supplementary material for: Identification, Characterization and Expression Profiles of Xylogen-like Gene Family in Kiwifruit in Different Developmental Tissues and Under Various Abiotic Stresses
Source: Biology (Basel). 2026 Jan 31;15(3):264. doi: 10.3390/biology15030264 (PMC12896894; doi:10.3390/biology15030264)
Supplement: Supplementary file 1 [file biology-15-00264-s001.zip › Table S6. String analysis.xlsx]

## Sheet: Table S6
Table S6. String analysis
Uniprot ID	Gene ID	Red5 ID	Protein Name	Protein	GO ID	Function class	Function	GO ID	Function class	Function	GO ID	Function class	Function	At Ref ID	At Ref Defination	GO ID	Function class	Function	GO ID	Function class	Function	GO ID	Function class	Function	GO ID	Function class	Function	GO ID	Function class	Function	GO ID	Function class	Function	GO ID	Function class	Function
1590841.A0A2R6S0K1	Achrdv1x01g009530	CEY00_Acc00399	Protein RBL like	MNAPIIDPLQGDFPEVIEEFLEHGITKCIAFNRRGTLLAAGCSDGSCIIWDFETRGIAKELRDKDCVAAITSVCWSKYGHWILVSAADKSLIFWDVVKGEKISSITLPQTALQARLHPGSFTPSICLVCPLSTAPMVVDLNTGSTTVLPVSLPETGIGSIPPSRNKFLDGSTTFTPTAACFNKYGDLVYVGNSKGEILIIDHKNVQVRGVVLIPGGAVIKNIVFSRNGQYLLTNSNDRTIRIYENLLPLKDGLKALDESNNIPDELDGVDKLKAVGAKCLALFREFQDSITKIQWKAPCFSGDGEWVVGGSASKGEHKIYIWDRAGHLVKILEGPKEALIDLAWHPVHPVVASVSLVGFVYIWAKDYTENWSAFAPDFKELEENEEYVEREDEFDLMPE…	GO:0005634	Cellular Component	nucleus							NP_188743	Transducin/WD40 repeat-like superfamily protein	GO:0010228	Biological Process	vegetative to reproductive phase transition of meristem
1590841.A0A2R6RYC0	Achrdv1x02g018860	CEY00_Acc02222	Ell-associated factor Eaf like	MASNNKKEEPSTAPKADRWYNLTLGSSFKDHHPSSKFCTLRYEFKPASIDKNQPGSLHKNKENRVTVEFQNNQPGKSKVSFEGSSEDYKDNDAVFFFDGESFRLERLHRAVKRLRHVRLPGESAAAPAPAPAPAGTSLGPATESGSPPISKVAKFQPLNKITPHSMPVEIERIEIGDFKSLDAKPKNEKVADYSSSQPNPSTASPDLKNDDLEELLDIVNDDDEVGADNRGNFAEKEFHVSIDINVPHQNDTDDEFADVEVNDDEDKGQNAAEALRAQTNVEVRREQTSSSSGSSGSESSGSRSGSGSGSGSGSSSSDSESSDGDSVNSI	GO:0003711	Molecular Function	transcription elongation factor activity	GO:0006368	Biological Process	transcription elongation by RNA polymerase II				NP_565010	RNA polymerase II transcription elongation factor	GO:0003711	Molecular Function	transcription elongation factor activity	GO:0003746	Molecular Function	translation elongation factor activity	GO:0006368	Biological Process	transcription elongation by RNA polymerase II
1590841.A0A2R6RU65	Achrdv1x03g035320	CEY00_Acc03979	Ell-associated factor Eaf like	MASNNKKEEPSTAPQPDRWYNLTLGSSFKDHHPSSKFCTLRYEFKPASIDKNQPGSLHKNKENRVTVEFQNNQPGKPKVSFEGSSEDYKDNDAVLFFDGESFRLERLHRAVKRLRHVRLPGESAAAPAGTSLGPATESGSPPISKVAKFQPLNKSIPHSIPVEIERIEIGDFKSLDAKPKNDKVADYSSSQPNPLSASPDLKNDDLEEQLDIVNDDDDVGADNRGNVAEKEFHTGIDINVPHQNDTDDEFADVEVNDDEDKGQNAAEALRAQTNVEVQAQTSSSSGSSGSESSGSGSGSGSGSGSGSSSSDSESSDGDSVNSI	GO:0003711	Molecular Function	transcription elongation factor activity	GO:0006368	Biological Process	transcription elongation by RNA polymerase II				NP_565010	RNA polymerase II transcription elongation factor	GO:0003711	Molecular Function	transcription elongation factor activity	GO:0003746	Molecular Function	translation elongation factor activity	GO:0006368	Biological Process	transcription elongation by RNA polymerase II
1590841.A0A2R6R921	Achrdv1x08g086470	CEY00_Acc08925	Protein RBL like	MQWKAPCFSGDGEWVVGGSVSKGEHKIYIWDRAGHFVKILEGRKEAMIDLAWHPVHPVVASVSLVGFVYIWAIDYTENWSAFAPDFKKLEENEEYVEREDEFDLMPEAGKVKESDVNENDEVDIVTVEKDSAFSDSDTSQEEICFLPAIPCPDVLSSKTSV	GO:0005634	Cellular Component	nucleus							NP_188743	Transducin/WD40 repeat-like superfamily protein	GO:0010228	Biological Process	vegetative to reproductive phase transition of meristem
1590841.A0A2R6R6J7	Achrdv1x09g100940	CEY00_Acc10672	Protein TRAUCO like	MMDRLRDTYRADDDDSSNNNTNSANGDIGLATAAVIIKVSDDNEDGDEDRPPKKQKQLSSLTDGDQSVDEAVARTPSKPTMKRMTTTTTTVKKSKKKGNCIWTKSTSRKGKKRTKNNNHNAHEAEDKVMITPIARFPDKTDDSLDAKICLSKVYKAEKVELSDDRLSAGSTKGYRMVRATRGVVEGAWYFEIKIVNLGETGHTRLGWSMEKGDLQAPVGYDGNSFGYRDIDGSKIHKALREKYGEEGYVEGDVIGFYISLPEGSLYTPNPPHYVWYKGQKYVCAPDGKEEPLKVVPGSEISFFKNGVCQGVAFQDLFGGRYYPAASMYTLPNQPNCAVKFNFGPEFEFFPEDFAGRPVPNPMIEVPYHGYDGKVENGNPWWISIRMYPILKVLKDQDTE…	GO:0000976	Molecular Function	transcription cis-regulatory region binding							NP_175556	TRAUCO	GO:0031490	Molecular Function	chromatin DNA binding	GO:0009793	Biological Process	embryo development ending in seed dormancy	GO:0060776	Biological Process	simple leaf morphogenesis	GO:0010228	Biological Process	vegetative to reproductive phase transition of meristem
1590841.A0A2R6R6L8	Achrdv1x09g101300	CEY00_Acc10708	Nuclear pore complex protein	MGGRSLESMEVPIVGSDSVKWIELSLPSPSPSSTAPVNGILSLPPPSYAPPTEDAASCSVIGDPPNYLIWRINKDHAHALEIQELCAYKEFPNIGLRIIFPDALWPFALICKDETSCASGSPYLLYALTISGVAYLFRLKSIYNYASSSVFPPNQITEFNIQTYPHYGAITAVAAAVGCLVIGKDDGSVSCFQLGTLEPCAPGFVHELRDDAGFGRLWGLMSRRSISAVHDLVLSELHGKKLLFVLHSDGTLRVWDFMSRSRIFINTTSIQTLAGATFVSLWVGEADNDKSVIPLAILYKHSLEVSTESICVYSLRYSLGDRIILLLDSSVQNIPLEEGSIIDVKLTSNKIWILKEDGLFTLSLFNAPDNGGGARCYSLQEAFLADQLFQSSEHSSNDL…	GO:0017056	Molecular Function	structural constituent of nuclear pore							NP_001185129	SUPPRESSOR OF AUXIN RESISTANCE1	GO:0006952	Biological Process	defense response	GO:0032502	Biological Process	developmental process	GO:0016973	Biological Process	poly(A)+ mRNA export from nucleus	GO:0015031	Biological Process	protein transport	GO:0048510	Biological Process	regulation of timing of transition from vegetative to reproductive phase	GO:0009733	Biological Process	response to auxin	GO:0009409	Biological Process	response to cold
1590841.A0A2R6QQC1	Achrdv1x14g148610	CEY00_Acc16336	INO80 complex subunit C like	MEQEIEAEIVLPTHLSFKNVQMYEKYPKGQARGRWKHLKQIIQAENYQNYPPDAPNYVNIESPPSMHPCKRICDITGFEAPYSDPRTNLRYANADVFKIIRSLPNEYVQTYLALRNAAVVLK	GO:0040029	Biological Process	epigenetic regulation of gene expression	GO:0010628	Biological Process	positive regulation of gene expression	GO:0010104	Biological Process	regulation of ethylene-activated signaling pathway	NP_849518	chromatin-remodeling complex subunit	GO:0006338	Biological Process	chromatin remodeling	GO:0006310	Biological Process	DNA recombination	GO:0006281	Biological Process	DNA repair	GO:0040029	Biological Process	epigenetic regulation of gene expression	GO:0009873	Biological Process	ethylene-activated signaling pathway	GO:0010628	Biological Process	positive regulation of gene expression	GO:0010104	Biological Process	regulation of ethylene-activated signaling pathwa
1590841.A0A2R6PQX5	Achrdv1x23g258050	CEY00_Acc26168	Protein TRAUCO like	MMNSLRDTYKADDDDSSNNNTNAANGDIGLTTADVITKVSEDNEDGDEDPPSKKQKRLSSLTNGDQSVDEAVARTPSQPTMERMTTTTTTVKKSKKGNCIWTKSTSRKGKKKTKNNNHNVQEAEDKVLITPIARFPDKTDDSPDSKICLSKVYKAEKVELSDDRLSAGSTKGYRMVRATRGVLEGAWYFEIKIVKLGETGHTRLGWSMEKGDLQAPVGYDGNSFGYRDIDGSKIHKALREQYGEEGYVEGDVIGFYISLPEGNLYAPKPPQYVWYKGQKYVCAPDGKEEPLKVVPGSEISFFKNGVCQGVAFQDLFGGRYYPAASMYTLPNQPNCVVKFNFGPEFEFFPEDFGSRTVPNPMVEVPYHGYDGKVENCASIEKKD	GO:0000976	Molecular Function	transcription cis-regulatory region binding							NP_175556	TRAUCO	GO:0031490	Molecular Function	chromatin DNA binding	GO:0009793	Biological Process	embryo development ending in seed dormancy	GO:0060776	Biological Process	simple leaf morphogenesis	GO:0010228	Biological Process	vegetative to reproductive phase transition of meristem
1590841.A0A2R6PM19	Achrdv1x24g272130	CEY00_Acc27727	Actin-related protein 5	MPFVSKIQRQSDYNLFSSSCPIVIDNGASYFRLGWAGETDPRIVFRNIVQRPRHKNTGETVTIVGDHDPALMKYFDCTRSGPRSAFDSNVVFQFEIMEYILDFGFDRLGADQSQIDHPVLITECACNPVQSRSKMAELLFESYGVPSVAFGVDAAFSYKYNQQLGVCDKDGLAICSGFTTSHVIPFVNGEPVYEACCRTNVGGYHVTDYLKQLLSLKYPHHMSSLTWEKVEDLKMEHCYVAPDYASEARLFQKGTKEAEEKTKCWQLPWTPSPVEEPPSEEEIARKAAVKEKQGQRLREMAEAKKTSRINELENEAKGLEFLLQQLRHVDESDIPSFLSETGYASKQEIESALGKVTQSLRKAKGEQVDIEEKTDTSTAEKYSLISIPDNMLTPEQLKD…	GO:0030029	Biological Process	actin filament-based process							NP_181740	Actin-like ATPase superfamily protein	GO:0005524	Molecular Function	ATP binding
1590841.A0A2R6P885	Achrdv1x28g318470	CEY00_Acc32438	Protein TRAUCO like	MTTIPPITARSTKTVTSSSKRRKTLEILRISPKSPKNSMTMKTKTKMNDDDNDSSNNSKINENSDIIIKEEKDLRDSPNFTKVSEEFDDHEDEDEDEDPPPKKQKQLSSLNAEELELAEESVGPTSAQPTKRRMTTATTTAAAKKSKKKNNNVWTKPTSRKGKKKTKNNNHSAPTENTVLITPVPRFPDKTDDTPDMKICLSKVYKAEKVELGDDRLSAGSTKGYRMVRATRGVVEGAWYFEISVVCLGETGHTRLGWSMEKGDLQAPVGYDANSFGYRDIDGSKVHKALREQYGEEGYVEGDVIGFYINLPDGGLYAPKPPNLVWHKGQRYVCAPDGKEDPPKVVPGSEISFFKNGVCQGVAFQDLYGGRYYPAASMYTLPNQPNCVVKFNFGPDFEF…	GO:0000976	Molecular Function	transcription cis-regulatory region binding							NP_175556	TRAUCO	GO:0031490	Molecular Function	chromatin DNA binding	GO:0009793	Biological Process	embryo development ending in seed dormancy	GO:0060776	Biological Process	simple leaf morphogenesis	GO:0010228	Biological Process	vegetative to reproductive phase transition of meristem
