# Supplementary material for: Identification, Characterization and Expression Profiles of Xylogen-like Gene Family in Kiwifruit in Different Developmental Tissues and Under Various Abiotic Stresses
Source: Biology (Basel). 2026 Jan 31;15(3):264. doi: 10.3390/biology15030264 (PMC12896894; doi:10.3390/biology15030264)
Supplement: Supplementary file 1 [file biology-15-00264-s001.zip › Table S7. cis-acting elements in the promoter of AcXYLPs.xlsx]

## Sheet: Table S7
Table S7. cis-acting elements in the promoters of AcXYLPs
		AcXYLP1	AcXYLP2	AcXYLP3	AcXYLP4	AcXYLP5	AcXYLP6	AcXYLP7	AcXYLP8	AcXYLP9	AcXYLP10	AcXYLP11	AcXYLP12	AcXYLP13	AcXYLP14	AcXYLP15	AcXYLP16	AcXYLP17	AcXYLP18	AcXYLP19	AcXYLP20	AcXYLP21	AcXYLP22	AcXYLP23	AcXYLP24	AcXYLP25	AcXYLP26	AcXYLP27	AcXYLP28
Plant growth and development responsive element	HD-Zip 1		1		2
	MBSI			1							1				1
	RY-element	1		1																									2
	circadian			1		2	2			2								1			2								1
	O2-site	1	1	2		2	1			2		1	1		1			1			2	1	1	1		1		1	2
	CAT-box	3	1	2	2		2	1	1	4	1	1	3	1	1	3	3	2		1	3		1	1	2	2		2	2
	W box	3	3	1	1	6		2	3		3	1		2	3	1	1		3	2	2	2	4	4	1		6	1	2
	as-1	5	4	5	3	2	6		3	4	2	1	6	7	5	3	3		2	3	1	4	1	1	1	2	3	2	3
	GCN4_motif		1			1			1				1	1						1							1	1	1
	AAGAA-motif	2	1	3	9	8	3	2	8	3			1	2	1	1	7	2		2	1	1	7		3	3	1	1	3
	Sum	15	12	16	17	21	14	5	16	15	7	4	12	13	12	8	14	6	5	9	11	8	14	7	7	8	11	8	16
Phytohormone responsive element	GARE-motif		1	1	1		2		2	2		1		1	1			1		1						1			2
	P-box			2	1	2		1	1		1			1			2		1	1		1	2		1				1
	TGA-element	1		1		1		1	1			1	1	2	2		2	1	1	1		1	2	1	4			1	1
	AuxRR-core		2								3	2				1							1	2	1		1
	TCA-element	1	1	3	2	3	1	1	2	2	2	1			3	1			2	4		2			1		1		1
	TCA				1	1	1		1	1	3	1	1	1		1	1	2	1	3	2		1	1	3	1		3	1
	ERE	4	5	3	4	2		1	3		2			2		1	4	3		3	2	1	6	2	9	4	6	2
	CGTCA-motif	6	3	4	2	3	1	2	4	1	3	1	3	1	3		3	1	2	7		5	4	5	2	2	6	3	5
	TGACG-motif	6	3	4	2	3	1	2	4	1	3	1	3	1	3		3	1	2	7		5	4	5	2	2	6	3	5
	ABRE4	2		2	2				2				1		1	1	1	2		1		2	1	2			4
	ABRE	4	6	6	5	6	2	3	9	2	1	2	4	2	2	1	3	6	6	11	1	8	4	6	2		15		9
	ABRE3a	2		2	2				2				1		1	1	1	2		1		2	1	2			4
	Sum	26	21	28	22	21	8	11	31	9	18	10	14	11	16	7	20	19	15	40	5	27	26	26	25	10	43	12	25
Stress responsive elemment	DRE			3					1		1	1		1	2		1	1		2		2	1	1	2		2		4
	LTR		4		2		2		3	3	2	2		4		1		4	4	2		3	1	1				3	1
	MBS	3	2	1	1	1	2	1	2	2	5	2	2	1	4	1			3	1	1	2	1	1	1	1	2	1	2
	WUN-motif	4		3	5	2	3	2	5	3			4	1	1	6	3	3		3	1	2	3	2	2	1	4		1
	WRE3	3	1	3	1		1		1	1	1		1	2		1	1	2	2	2		3	2	3	3	1	6
	ARE	1	2	1	1	6	5	5	5	5	2	5	3	3	4		1	6	4	4	7	3	3	3	3	5	11	8	6
	GC-motif	1	1						1			1	1	1		1						1			1	1	1
	STRE	3	3	3	8	12	3	5	7	3	6	3	5	9	7	5	7	4	6	5	3	7	6	1	11	1	11	6	8
	TC-rich repeats	2	1	2		3	2		3	2				2		1	1			1	2	2	1		1		2		1
	MYC	8	12	14	5	1	7	6	3	14	7	5	16	2	9	11	16	11	9	8	5	8	12	11	7	3	21	9	27
	MYB	13	8	18	5	9	17	14	11	33	9	7	11	26	23	19	15	11	13	18	15	15	17	16	11	16	21	12	1
	Sum	38	34	48	28	34	42	33	42	66	33	26	43	52	50	46	45	42	41	46	34	48	47	39	42	29	81	39	51
Light responsive element	ACE	1					1				1			1	1				1		1								1
	Gap-box								1	1	1				1				1		1							1
	GA-motif			1			1						1		2		1									1
	TCT-motif	1		1		1		2	2	2	6	3	1	3	2	2	3	2	2	2		1	1	1	2	1	1	1	1
	AE-box		2		1	1	1	1	1	1	1	1	2	1		2	2	1	2	1			1	1	1	2		2	5
	GATA-motif	2							1	3	1		1	2	3	1			1	1	2	1	2	2	1	1	1		4
	MRE			2				2	1		1		1	1	1	1	2	2	1	2	1				1		1	1	2
	G-Box	6	4	8	4	5	17	1	1	15	2	9	3	14	11	2	2	3	5	5	2	8	2	2	2	7	4	9	6
	TCCC-motif						1	1		2	1	3							2							1		2
	AT1-motif		1		1					1		1		2			1					1					1
	Box 4	3	1	11	1	4	3	1	2	4	4	3	5	6	6	2	3	1	8	3	2	3	3	3	3	1	7	4	9
	chs-CMA1a					1	2	1					2	1														1
	GT1-motif	4		6		1	5	2	2	11	1	2		7	1	2	5	4	1	4	1	2	3	2	2	2	4	5	7
	I-box		1	1			1		2		1			1	1	1			2	1	1					1	1	1
	Sp1	1				2	2		2			1			1		1					3						1	1
	Sum	18	9	30	7	15	34	11	15	40	20	23	16	39	30	13	20	13	26	19	11	19	12	11	12	17	20	28	36
