# Supplementary material for: Identification, Characterization and Expression Profiles of Xylogen-like Gene Family in Kiwifruit in Different Developmental Tissues and Under Various Abiotic Stresses
Source: Biology (Basel). 2026 Jan 31;15(3):264. doi: 10.3390/biology15030264 (PMC12896894; doi:10.3390/biology15030264)
Supplement: Supplementary file 1 [file biology-15-00264-s001.zip › Table S8. Gene expression profiles of AcXYLPs.xlsx]

## Sheet: Table S8
Table S8. Gene expression profiles of AcXYLPs
		PRJNA328414			PRJNA187369
Clade	Gene ID	Root	Stem	Leaf	Immature fruit	Mature fruit	Ripe fruit
A	AcXYLP1	1.82676	-1.47115	3.69844	-1.65068	-5.03071	-7
	AcXYLP2	2.27523	1.31714	4.23719	6.0822	1.70867	0.971987
	AcXYLP3	3.81163	-0.227282	4.81678	1.94642	-3.01819	1.48968
	AcXYLP4	-3.28389	-2.1673	1.63081	-7	-7	-7
	AcXYLP5	-3.32858	-7	-7	-2.10576	-7	-7
B	AcXYLP6	1.25827	-1.36152	1.75622	4.00229	-0.413017	-0.145399
	AcXYLP9	-0.372577	-3.40676	1.54998	3.40863	-2.78783	-7
C	AcXYLP7	1.4285	-2.11708	3.11244	0.898479	-2.26025	0.461539
	AcXYLP8	-0.763431	-2.32879	-3.10229	-7	-7	-7
	AcXYLP10	3.19908	1.74984	2.45069	-0.135737	0.930548	0.647001
	AcXYLP11	2.33942	0.444063	3.51815	0.864263	-0.342472	-1.27053
	AcXYLP15	-0.424481	-7	0.365093	-1.91372	-7	-4.5454
	AcXYLP23	2.1775	-3.54638	4.05544	1.49251	-2.91708	-4.75684
D	AcXYLP12	0.466219	0.329994	4.14429	1.22996	-1.72463	-2.37922
	AcXYLP13	4.37902	5.22185	4.58908	3.35368	2.31097	0.777687
	AcXYLP14	-1.06916	-4.28358	3.15302	4.44009	-1.24032	-7
	AcXYLP16	-2.78768	-4.54247	-2.71388	2.70421	0.939151	0.971494
	AcXYLP17	-2.31775	-3.25183	-2.83211	-4.41707	-5.21728	-2.41289
	AcXYLP18	-7	-3.94022	-2.6584	1.32154	-7	-7
	AcXYLP21	-3.14026	-2.72538	-3.46214	5.34426	-0.331187	0.299209
E	AcXYLP22	0.95449	-5.62672	2.90634	1.53813	-1.4461	-2.87229
	AcXYLP24	1.5303	-7	2.5132	0.89243	-2.3023	-1.82096
	AcXYLP19	-3.16914	-3.84918	-5.13313	-0.812014	-7	-7
	AcXYLP20	-1.46689	-1.98641	-3.53882	-4.41707	-1.89535	-4.73482
	AcXYLP25	-1.8363	-7	-3.74968	-1.38636	-4.75719	-7
	AcXYLP26	4.83098	-0.967575	2.30159	-0.396375	1.69594	1.42816
	AcXYLP27	6.11267	4.74732	5.37444	6.89229	6.66893	7.99733
	AcXYLP28	-4.78135	-2.29847	-4.10229	-7	-7	3.2064
