# Supplementary material for: Identification, Characterization and Expression Profiles of Xylogen-like Gene Family in Kiwifruit in Different Developmental Tissues and Under Various Abiotic Stresses
Source: Biology (Basel). 2026 Jan 31;15(3):264. doi: 10.3390/biology15030264 (PMC12896894; doi:10.3390/biology15030264)
Supplement: Supplementary file 1 [file biology-15-00264-s001.zip › Table S9. Detailed information of 3D structure prediction of AcXYLP proteins.xlsx]

## Sheet: Table S9
Table S9. Detailed information of 3D structure prediction of AcXYLP proteins, applied with SWISS-MODEL Workspace
Gene	Template	GMQE	Identity	Coverage
AcXYLP1	A0A4S4EWE8.1	0.64	0.7037	0.91
AcXYLP2	A0A2R6RCC4.1	0.59	1	1
AcXYLP3	A0A2R6RGP6.1	0.61	1	1
AcXYLP4	A0A2R6QYU3.1	0.55	1	1
AcXYLP5	A0A2R6Q0R8.1	0.61	1	1
AcXYLP6	A0A2R6P7U6.1	0.66	1	1
AcXYLP7	A0A2R6P5G5.1	0.63	0.8167	0.99
AcXYLP8	A0A2R6P5G5.1	0.62	1	1
AcXYLP9	A0A2R6PR02.1	0.61	1	1
AcXYLP10	A0A2R6RUZ4.1	0.65	0.8889	1
AcXYLP11	A0A2C9W8G1.1	0.66	0.7305	0.98
AcXYLP12	A0A6A4LUN7.1	0.61	0.75	0.98
AcXYLP13	A0A6A4LUN7.1	0.6	0.7568	0.94
AcXYLP14	A0A2R6P8G4.1	0.66	0.903	0.96
AcXYLP15	A0A2R6PKF2.1	0.63	1	1
AcXYLP16	A0A7J0HCD8.1	0.68	0.9679	1
AcXYLP17	A0A2R6Q4S8.1	0.64	1	1
AcXYLP18	A0A2R6REH4.1	0.66	1	1
AcXYLP19	A0A2R6PCU1.1	0.6	1	1
AcXYLP20	A0A2R6P7Z8.1	0.64	1	1
AcXYLP21	A0A2R6QRD9.1	0.68	1	1
AcXYLP22	A0A2R6QE56.1	0.58	1	1
AcXYLP23	A0A834HHJ7.1	0.63	0.7128	0.99
AcXYLP24	A0A7J0GTT9.1	0.58	0.9752	1
AcXYLP25	A0A2R6R0U6.1	0.58	1	1
AcXYLP26	A0A2R6QK12.1	0.64	1	1
AcXYLP27	A0A2R6QNK8.1	0.64	1	1
AcXYLP28	A0A2R6QHK0.1	0.59	1	1
